# Supplementary material for: Azooxanthellate Scleractinia (Cnidaria, Anthozoa) from South Africa
Source: Zookeys. 2021 Oct 28;1066:1–198. doi: 10.3897/zookeys.1066.69697 (PMC9633978; doi:10.3897/zookeys.1066.69697)
Supplement: Supplementary material 1 — Azooxanthellate Scleractinia (Cnidaria_Anthozoa) from South Africa [file zookeys-1066-001-s001.xlsx]

## Sheet: Occurance data
OBJECT_ID	DATE	CATALOGUE	STATION_NUMBER	FAMILY	SPECIES	LATDD	LONGDD	LATDMS	LONG_DMS	DEPTH	DISTANCE_KM1	TOWN	DISTANCE_KM2	ESTUARY	NUMBER OF SPECIMENS	COLLECTED BY	EXPEDITION/SURVEY	HOUSED	SOURCE
1	14.06.1988	A073042	XX134	Caryophylliidae	Anomocora fecunda	-29.5483	31.7867	29° 32' 53.88" S	31° 47' 12.11" E	200	53	SHAKAS ROCK	46	Zinkwasi	1	RV MEIRING NAUDE	MEIRING NAUDE SURVEY	IZIKO MUSEUMS OF SOUTH AFRICA	MATERIAL EXAMINED
2	09.06.1987		ZH17	Caryophylliidae	Anomocora marchadi	-27.6167	32.6817	27° 37' 00.00" S	32° 40' 54.00" E	65-70	59	CAPE VIDAL	10	Mgobezeleni	1	RV MEIRING NAUDE	MEIRING NAUDE SURVEY		IMAGERY DATA
3	12.08.1958	A090093	NAD 17 D	Caryophylliidae	Anomocora marchadi	-29.9667	31.0333	29° 58' 00.00" S	31° 01' 59.99" E	49	14	DURBAN	12	Mbokodweni	1	UNIVERSITY OF CAPE TOWN ECOLOGICAL SURVEY	UNIVERSITY OF CAPE TOWN ECOLOGICAL SURVEY	IZIKO MUSEUMS OF SOUTH AFRICA	MATERIAL EXAMINED
4		BMNH. 1950. 1. 10.118		Caryophylliidae	Anomocora marchadi										2				IMAGERY DATA
5		BMNH. 1950. 3. 22.13		Caryophylliidae	Anomocora marchadi										2				IMAGERY DATA
6		EIa4		Caryophylliidae	Anomocora marchadi										1			OCEANOGRAPHIC RESEARCH INSTITUTE, DURBAN	MATERIAL EXAMINED
7	20.12.1900	H1456	PF 10946	Caryophylliidae	Anomocora marchadi	-29.5667	31.1833	29° 34' 00.00" S	31° 10' 59.99" E	66	9	SHAKAS ROCK	2	Tongati	1	RV PIETER FAURE	PIETER FAURE SURVEY	IZIKO MUSEUMS OF SOUTH AFRICA	IMAGERY DATA
8	04.05.1900	H1683	PF 2806	Caryophylliidae	Anomocora marchadi	-34.0833	18.3333	34° 04' 59.99" S	18° 19' 59.99" E		22	CAPE TOWN	13	Elsies	1	RV PIETER FAURE	PIETER FAURE SURVEY	IZIKO MUSEUMS OF SOUTH AFRICA	MATERIAL EXAMINED
9		H2806		Caryophylliidae	Anomocora marchadi										1				IMAGERY DATA
10	14.12.1900	H3098	PF 10636	Caryophylliidae	Anomocora marchadi	-29.8833	31.0514	29° 52' 59.99" S	31° 03' 05.00" E	86	6	DURBAN	9	Umgeni Estuary	2	RV PIETER FAURE	PIETER FAURE SURVEY	IZIKO MUSEUMS OF SOUTH AFRICA	MATERIAL EXAMINED
11	21.12.1900	H3099	PF 10983	Caryophylliidae	Anomocora marchadi	-29.65	31.1333	29° 38' 59.99" S	31° 07' 59.99" E	71-73	19	SHAKAS ROCK	3	Mdloti	7	RV PIETER FAURE	PIETER FAURE SURVEY	IZIKO MUSEUMS OF SOUTH AFRICA	MATERIAL EXAMINED
12	20.12.1900	H3100	PF 10946	Caryophylliidae	Anomocora marchadi	-29.5667	31.1833	29° 34' 00.00" S	31° 10' 59.99" E	66	9	SHAKAS ROCK	2	Tongati	1	RV PIETER FAURE	PIETER FAURE SURVEY	IZIKO MUSEUMS OF SOUTH AFRICA	MATERIAL EXAMINED
13	08.06.1990	USNM 91561	ZD8	Caryophylliidae	Anomocora marchadi	-27.2177	32.8217	27° 13' 03.60" S	32° 49' 18.00" E	60	41	PONTA DO OURO	26	Kosi Bay	1	RV MEIRING NAUDE	MEIRING NAUDE SURVEY	NATIONAL MUSEUM OF NATURAL HISTORY, SMITHSONIAN, WASHINGTON DC	MATERIAL EXAMINED
14		DIa1		Caryophylliidae	Aulocyathus sp. cf. matricidus										2			OCEANOGRAPHIC RESEARCH INSTITUTE, DURBAN	MATERIAL EXAMINED
15	14.02.1951		Galathea 196	Caryophylliidae	Aulocyathus juvenescens	-29.9167	31.3333	29° 55' 00.00" S	31° 19' 59.99" E	425-430	33	DURBAN	31	Beachwood Mangroves Nature Re	2		GALATHEA EXPEDITION		IMAGERY DATA
16	26.08.1929		Mortensen 25	Caryophylliidae	Aulocyathus juvenescens					424		DURBAN			1				IMAGERY DATA
17	21.06.1989	USNM 91540	ZV21	Caryophylliidae	Caryophyllia (Acanthocyathus) dentata	-29.6873	31.353	29° 41' 14.39" S	31° 21' 10.80" E	85	23	SHAKAS ROCK	23	Tongati	1	RV MEIRING NAUDE	MEIRING NAUDE SURVEY	NATIONAL MUSEUM OF NATURAL HISTORY, SMITHSONIAN, WASHINGTON DC	MATERIAL EXAMINED
18	07.06.1990	USNM 91541	ZCC1	Caryophylliidae	Caryophyllia (Acanthocyathus) grayi	-27.1363	32.8687	27° 08' 10.79" S	32° 52' 07.20" E	98	32	PONTA DO OURO	20	Kosi Bay	1	RV MEIRING NAUDE	MEIRING NAUDE SURVEY	NATIONAL MUSEUM OF NATURAL HISTORY, SMITHSONIAN, WASHINGTON DC	MATERIAL EXAMINED
19	11.05.1977		SM 129	Caryophylliidae	Caryophyllia (Caryophyllia) diomedeae	-30.89	30.5283	30° 53' 24.00" S	30° 31' 41.99" E	850	17	MARGATE	17	Boboyi	7	RV MEIRING NAUDE	MEIRING NAUDE SURVEY		IMAGERY DATA
20	24.06.1979		SM 226	Caryophylliidae	Caryophyllia (Caryophyllia) diomedeae	-32.4767	28.98	32° 28' 36.00" S	28° 58' 48.00" E	710-775	32	MAZEPPA BAY	24	Kobole	1	RV MEIRING NAUDE	MEIRING NAUDE SURVEY		IMAGERY DATA
21	22.05.1976		SM 85	Caryophylliidae	Caryophyllia (Caryophyllia) diomedeae	-27.9917	32.68	27° 59' 30.00" S	32° 40' 47.99" E	550	20	CAPE VIDAL	23	St Lucia - Lake St Lucia	1	RV MEIRING NAUDE	MEIRING NAUDE SURVEY		IMAGERY DATA
22	16.08.1989	A072974		Caryophylliidae	Caryophyllia (Caryophyllia) ephyala	-32.095	16.33	32° 05' 41.99" S	16° 19' 47.99" E	440	168	PATERNOSTER	173	Brak	2	RV AFRICANA		IZIKO MUSEUMS OF SOUTH AFRICA	MATERIAL EXAMINED
23	14.07.1984	A073150	W12	Caryophylliidae	Caryophyllia (Caryophyllia) grandis	-32.6867	28.7317	32° 41' 12.12" S	28° 43' 54.12" E	480-490	26	MAZEPPA BAY	33	Great Kei	1	RV MEIRING NAUDE	MEIRING NAUDE SURVEY	IZIKO MUSEUMS OF SOUTH AFRICA	MATERIAL EXAMINED
24		DIIIa3		Caryophylliidae	Caryophyllia (Caryophyllia) grandis										1				MATERIAL EXAMINED
25	22.05.1976	H2813	SM 86	Caryophylliidae	Caryophyllia (Caryophyllia) grandis	-27.9917	32.68	27° 59' 30.00" S	32° 40' 47.99" E	550	20	CAPE VIDAL	23	St Lucia - Lake St Lucia	1	RV MEIRING NAUDE	MEIRING NAUDE SURVEY	IZIKO MUSEUMS OF SOUTH AFRICA	MATERIAL EXAMINED
26	3.1973	USNM 62497		Caryophylliidae	Caryophyllia (Caryophyllia) grandis	-29.4899	31.2636	29° 29' 23.46" S	31° 15' 48.92" E	183-220	4	SHAKAS ROCK	5	Mhlali	4			NATIONAL MUSEUM OF NATURAL HISTORY, SMITHSONIAN, WASHINGTON DC	MATERIAL EXAMINED
27		A090155		Caryophylliidae	Caryophyllia (Caryophyllia) lamellifera					120		SODWANA			1		GOMBESSA COELOCANTH EXPEDITION	IZIKO MUSEUMS OF SOUTH AFRICA	MATERIAL EXAMINED
28		MS Nr. 5072	DTE Valdivia stn 108	Caryophylliidae	Caryophyllia (Caryophyllia) profunda	-35.3217	20.255	35° 19' 18.00" S	20° 15' 17.99" E	126	60	AGULHAS	69	De Mond-Heuningnes	1	DTE Valdivia			IMAGERY DATA
29	07.09.1964	USNM 91538	389E	Caryophylliidae	Caryophyllia (Caryophyllia) quadragenaria	-30.15	31.62	30° 08' 59.99" S	31° 37' 12.00" E	930	69	DURBAN	68	Beachwood Mangroves Nature Re	3	RV ANTON BRUUN	ANTON BRUUN SURVEY	NATIONAL MUSEUM OF NATURAL HISTORY, SMITHSONIAN, WASHINGTON DC	MATERIAL EXAMINED
30	07.09.1964	USNM 91539	390E	Caryophylliidae	Caryophyllia (Caryophyllia) quadragenaria	-29.7	31.63	29° 41' 59.99" S	31° 37' 47.99" E	350	44	SHAKAS ROCK	45	Mhlali	1	RV ANTON BRUUN	ANTON BRUUN SURVEY	NATIONAL MUSEUM OF NATURAL HISTORY, SMITHSONIAN, WASHINGTON DC	MATERIAL EXAMINED
31	12.06.1988	A073073	ZP5	Caryophylliidae	Caryophyllia (Caryophyllia) rugosa	-28.74	32.3867	28° 44' 23.99" S	32° 23' 12.11" E	320-340	29	RICHARDS BAY	20	Nhlabane	1	RV MEIRING NAUDE	MEIRING NAUDE SURVEY	IZIKO MUSEUMS OF SOUTH AFRICA	MATERIAL EXAMINED
32	14.07.1984	A073180	Y9	Caryophylliidae	Caryophyllia (Caryophyllia) rugosa	-32.7633	28.6067	32° 45' 47.88" S	28° 36' 24.12" E	240-250	33	MAZEPPA BAY	24	Cwili	1	RV MEIRING NAUDE	MEIRING NAUDE SURVEY	IZIKO MUSEUMS OF SOUTH AFRICA	MATERIAL EXAMINED
33	07.06.1987	A090071	ZA15	Caryophylliidae	Caryophyllia (Caryophyllia) rugosa	-26.925	33.0183	26° 55' 30.00" S	33° 01' 05.99" E	370	15	PONTA DO OURO	17	Kosi - Kumpungwini (Sifungwe)	1	RV MEIRING NAUDE	MEIRING NAUDE SURVEY	IZIKO MUSEUMS OF SOUTH AFRICA	MATERIAL EXAMINED
34	30.07.1964	A090077	NAD 92 Z	Caryophylliidae	Caryophyllia (Caryophyllia) rugosa	-29.1667	32.0833	29° 10' 00.00" S	32° 04' 59.99" E	170	34	PORT DUNFORD	38	Kosi - Kumpungwini (Sifungwe) Estuary	1	UNIVERSITY OF CAPE TOWN ECOLOGICAL SURVEY	UNIVERSITY OF CAPE TOWN ECOLOGICAL SURVEY	IZIKO MUSEUMS OF SOUTH AFRICA	MATERIAL EXAMINED
35	07.06.1990	USNM 91529	ZD4	Caryophylliidae	Caryophyllia (Caryophyllia) rugosa	-27.185	32.8483	27° 11' 05.99" S	32° 50' 53.88" E	100	37	PONTA DO OURO	23	Kosi Bay	1	RV MEIRING NAUDE	MEIRING NAUDE SURVEY	NATIONAL MUSEUM OF NATURAL HISTORY, SMITHSONIAN, WASHINGTON DC	MATERIAL EXAMINED
36	25.05.1978		SM 162	Caryophylliidae	Caryophyllia (Caryophyllia) sarsiae	-32.9167	28.5167	32° 55' 00.00" S	28° 31' 00.00" E	630	40	CINTSA MOUTH	29	Cwili	2	RV MEIRING NAUDE	MEIRING NAUDE SURVEY		IMAGERY DATA
37	28.05.1978		SM 174	Caryophylliidae	Caryophyllia (Caryophyllia) sarsiae	-33.3267	27.8733	33° 19' 36.00" S	27° 52' 23.99" E	760	26	KIDDS BEACH	27	Ncera	1	RV MEIRING NAUDE	MEIRING NAUDE SURVEY		IMAGERY DATA
38	24.06.1979		SM 226	Caryophylliidae	Caryophyllia (Caryophyllia) sarsiae	-32.4767	28.98	32° 28' 36.00" S	28° 58' 48.00" E	710-775	32	MAZEPPA BAY	24	Kobole	19	RV MEIRING NAUDE	MEIRING NAUDE SURVEY		IMAGERY DATA
39		H1248	PF 12377	Caryophylliidae	Caryophyllia (Caryophyllia) scobinosa	-29.7095	31.0975	29° 42' 34.21" S	31° 05' 50.82" E	91	18	DURBAN	8	Mdloti	1	RV PIETER FAURE	PIETER FAURE SURVEY	IZIKO MUSEUMS OF SOUTH AFRICA	MATERIAL EXAMINED
40	11.06.1988	A073140	ZM9	Caryophylliidae	Caryophyllia (Caryophyllia) stellula	-28.1383	32.615	28° 08' 17.88" S	32° 36' 54.00" E	200	6	CAPE VIDAL	17	St Lucia - Lake St Lucia	1	RV MEIRING NAUDE	MEIRING NAUDE SURVEY	IZIKO MUSEUMS OF SOUTH AFRICA	MATERIAL EXAMINED
41	30.09.2016	A088909	DSC-003	Caryophylliidae	Caryophyllia (Caryophyllia) stellula	-36.0416	19.6902	36° 02' 29.58" S	19° 41' 24.61" E	445	140	AGULHAS	144	Ratels	8	RV ALGOA	ACEP: DEEP SECRETS CRUISE	IZIKO MUSEUMS OF SOUTH AFRICA	MATERIAL EXAMINED
42	30.09.2016	A088922	DSCS-INV44	Caryophylliidae	Caryophyllia (Caryophyllia) stellula	-36.0416	19.6902	36° 02' 29.58" S	19° 41' 24.61" E	445-463	140	AGULHAS	144	Ratels	3	RV ALGOA	ACEP: DEEP SECRETS CRUISE	IZIKO MUSEUMS OF SOUTH AFRICA	MATERIAL EXAMINED
43	30.09.2016	A088923	DSCS-INV38	Caryophylliidae	Caryophyllia (Caryophyllia) stellula	-36.0416	19.6902	36° 02' 29.58" S	19° 41' 24.61" E	445-463	140	AGULHAS	144	Ratels	4	RV ALGOA	ACEP: DEEP SECRETS CRUISE	IZIKO MUSEUMS OF SOUTH AFRICA	MATERIAL EXAMINED
44	22.10.2016	A088928	DSCS-INV569	Caryophylliidae	Caryophyllia (Caryophyllia) stellula	-34.7847	24.7618	34° 47' 05.01" S	24° 45' 42.30" E	392	65	CAPE ST. FRANCIS	70	Slang	2	RV ALGOA	ACEP: DEEP SECRETS CRUISE	IZIKO MUSEUMS OF SOUTH AFRICA	MATERIAL EXAMINED
45	06.10.2016	A090127	DSCS-INV119	Caryophylliidae	Caryophyllia (Caryophyllia) stellula	-36.7595	21.2129	36° 45' 34.13" S	21° 12' 46.61" E	513	240	AGULHAS	247	De Mond-Heuningnes	1	RV ALGOA	ACEP: DEEP SECRETS CRUISE	IZIKO MUSEUMS OF SOUTH AFRICA	MATERIAL EXAMINED
46	06.10.2016	A090145	DSCS0-INV281	Caryophylliidae	Caryophyllia (Caryophyllia) stellula	-35.1198	23.045	35° 07' 11.27" S	23° 02' 41.91" E	333	116	KNYSNA	116	Goukamma	1	RV ALGOA	ACEP: DEEP SECRETS CRUISE	IZIKO MUSEUMS OF SOUTH AFRICA	MATERIAL EXAMINED
47		BMNH 1939.7.20.249-251		Caryophylliidae	Caryophyllia (Caryophyllia) stellula										2				IMAGERY DATA
48	30.07.1901	H1378	PF 13222	Caryophylliidae	Caryophyllia (Caryophyllia) stellula	-33.0842	27.8259	33° 05' 03.24" S	27° 49' 33.40" E	146-238	11	EAST LONDON	5	Gouda	2	RV PIETER FAURE	PIETER FAURE SURVEY	IZIKO MUSEUMS OF SOUTH AFRICA	MATERIAL EXAMINED
49		H1394		Caryophylliidae	Caryophyllia (Caryophyllia) stellula										25			IZIKO MUSEUMS OF SOUTH AFRICA	MATERIAL EXAMINED
50	03.04.1902	H1396	PF 15139	Caryophylliidae	Caryophyllia (Caryophyllia) stellula	-33.1083	18.0333	33° 06' 29.99" S	18° 01' 59.99" E	347	14	SALDANHA	31	Berg River I Floodplain	2	RV PIETER FAURE	PIETER FAURE SURVEY	IZIKO MUSEUMS OF SOUTH AFRICA	MATERIAL EXAMINED
51	28.02.1903	H1418	PF 18145	Caryophylliidae	Caryophyllia (Caryophyllia) stellula	-34.3618	18.5034	34° 21' 42.64" S	18° 30' 12.06" E	549	1	CAPE POINT	8	Buffels Wes	8	RV PIETER FAURE	PIETER FAURE SURVEY	IZIKO MUSEUMS OF SOUTH AFRICA	MATERIAL EXAMINED
52	17.09.1903	H1421	PF 18016	Caryophylliidae	Caryophyllia (Caryophyllia) stellula	-34.3618	18.5034	34° 21' 42.64" S	18° 30' 12.06" E	567-1024	1	CAPE POINT	8	Buffels Wes	2	RV PIETER FAURE	PIETER FAURE SURVEY	IZIKO MUSEUMS OF SOUTH AFRICA	MATERIAL EXAMINED
53	16.09.1903	H1433	PF 17957	Caryophylliidae	Caryophyllia (Caryophyllia) stellula	-34.3618	18.5034	34° 21' 42.64" S	18° 30' 12.06" E	574-732	1	CAPE POINT	8	Buffels Wes	16	RV PIETER FAURE	PIETER FAURE SURVEY	IZIKO MUSEUMS OF SOUTH AFRICA	MATERIAL EXAMINED
54	22.12.1899	H1436	PF 1915	Caryophylliidae	Caryophyllia (Caryophyllia) stellula	-34.1861	22.1613	34° 11' 10.12" S	22° 09' 40.59" E	165-183	2	MOSSELBAAI	11	Hartenbos	44	RV PIETER FAURE	PIETER FAURE SURVEY	IZIKO MUSEUMS OF SOUTH AFRICA	MATERIAL EXAMINED
55	14.07.1906	H1448	PF 18916	Caryophylliidae	Caryophyllia (Caryophyllia) stellula	-36.6667	21.4333	36° 40' 00.00" S	21° 25' 59.99" E	366	846	PORT ST. JOHNS	842	Mkweni	92	RV PIETER FAURE	PIETER FAURE SURVEY	IZIKO MUSEUMS OF SOUTH AFRICA	MATERIAL EXAMINED
56	14.07.1906	H1485	PF 18912	Caryophylliidae	Caryophyllia (Caryophyllia) stellula	-36.6667	21.4333	36° 40' 00.00" S	21° 25' 59.99" E	200	241	AGULHAS	247	De Mond-Heuningnes	72	RV PIETER FAURE	PIETER FAURE SURVEY	IZIKO MUSEUMS OF SOUTH AFRICA	MATERIAL EXAMINED
57	21.12.1899	H3056	PF 1879	Caryophylliidae	Caryophyllia (Caryophyllia) stellula	-34.1861	22.1613	34° 11' 10.12" S	22° 09' 40.59" E	229	2	MOSSELBAAI	11	Hartenbos	21	RV PIETER FAURE	PIETER FAURE SURVEY	IZIKO MUSEUMS OF SOUTH AFRICA	MATERIAL EXAMINED
58		H3059		Caryophylliidae	Caryophyllia (Caryophyllia) stellula										2			IZIKO MUSEUMS OF SOUTH AFRICA	MATERIAL EXAMINED
59		RV Galathea stn 202		Caryophylliidae	Caryophyllia (Caryophyllia) stellula							KWAZULU-NATAL			3				IMAGERY DATA
60	09.09.2016		A32776	Caryophylliidae	Caryophyllia (Caryophyllia) stellula	-36.615	20.235	36°36'54.0"S	20°14'06.0"E	636	200	KNYSNA	210	Ratels	1	RV AFRICANA	DEFF/SAEON DEMERSAL SURVEY	DEPARTMENT OF ENVIRONMENT, FORESTRY, AND FISHERIES	MATERIAL EXAMINED
61	15.01.2019		SVMEC-INV190	Caryophylliidae	Caryophyllia (Caryophyllia) stellula	-34.7302	18.1206	34° 43' 48.62" S	18° 07' 14.02" E	386-392	54	CAPE POINT	56	Buffels Wes	11	RV ALGOA	DEFF: SOUTH COAST VME SURVEY	DEPARTMENT OF ENVIRONMENT, FORESTRY, AND FISHERIES	MATERIAL EXAMINED
62		DIIIa1		Caryophylliidae	Caryophyllia (Caryophyllia) valdiviae										7			OCEANOGRAPHIC RESEARCH INSTITUTE, DURBAN	MATERIAL EXAMINED
63		H3108		Caryophylliidae	Caryophyllia (Caryophyllia) valdiviae	-30.0638	31.2586	30° 03' 49.62" S	31° 15' 30.89" E		35	DURBAN	33	Mbokodweni	2			IZIKO MUSEUMS OF SOUTH AFRICA	MATERIAL EXAMINED
64		UCTES NAD17F		Caryophylliidae	Crispatotrochus cornu					49		ISIPINGO			1				IMAGERY DATA
65	25.01.1995	A072968	A17161-127 086-3138	Caryophylliidae	Desmophyllum dianthus										2		DEFF/SAEON DEMERSAL SURVEY	IZIKO MUSEUMS OF SOUTH AFRICA	MATERIAL EXAMINED
66	16.08.1989	A072974		Caryophylliidae	Desmophyllum dianthus	-32.095	16.33	32° 05' 41.99" S	16° 19' 47.99" E	440	168	PATERNOSTER	173	Brak	2			IZIKO MUSEUMS OF SOUTH AFRICA	MATERIAL EXAMINED
67	05.07.1985	A073013	P 12	Caryophylliidae	Desmophyllum dianthus	-32.29	29.0933	32° 17' 23.99" S	29° 05' 35.87" E	340-450	34	COFFEE BAY	18	Ntlonyane	2			IZIKO MUSEUMS OF SOUTH AFRICA	MATERIAL EXAMINED
68	13.07.1984	A073015	S11	Caryophylliidae	Desmophyllum dianthus	-32.4167	28.9717	32° 25' 00.11" S	28° 58' 18.11" E	330 -340	32	MAZEPPA BAY	19	Mendu	2			IZIKO MUSEUMS OF SOUTH AFRICA	MATERIAL EXAMINED
69		A073263		Caryophylliidae	Desmophyllum dianthus					171		WRIGHT CANYON			1			IZIKO MUSEUMS OF SOUTH AFRICA	MATERIAL EXAMINED
70	20.05.2016	A088918	D00817	Caryophylliidae	Desmophyllum dianthus	-34.271	23.414	34° 16' 15.60" S	23° 24' 50.40" E	95	23	PLETT	25	Piesang	3			IZIKO MUSEUMS OF SOUTH AFRICA	MATERIAL EXAMINED
71	02.05.2016	A088919	D00748	Caryophylliidae	Desmophyllum dianthus	-36.3395	20.4017	36° 20' 22.20" S	20° 24' 06.11" E	166	172	AGULHAS	182	De Mond-Heuningnes	2	RV COMPASS CHALLENGER	DEFF/SAEON DEMERSAL SURVEY	IZIKO MUSEUMS OF SOUTH AFRICA	MATERIAL EXAMINED
72	30.09.2016	A088929	DSCS-INV37	Caryophylliidae	Desmophyllum dianthus	-36.0416	19.6902	36° 02' 29.58" S	19° 41' 24.61" E	445-463	140	AGULHAS	144	Ratels	1	RV ALGOA	ACEP: DEEP SECRETS CRUISE	IZIKO MUSEUMS OF SOUTH AFRICA	MATERIAL EXAMINED
73	07.06.1987	A090122	ZA15	Caryophylliidae	Desmophyllum dianthus	-26.925	33.0183	26° 55' 30.00" S	33° 01' 05.88" E	370	15	PONTA DO OURO	17	Kosi - Kumpungwini (Sifungwe)	1	RV MEIRING NAUDE	MEIRING NAUDE SURVEY	IZIKO MUSEUMS OF SOUTH AFRICA	MATERIAL EXAMINED
74	18.03.2016	A090128	CCSD16-INV371	Caryophylliidae	Desmophyllum dianthus	-32.9425	17.4206	32° 56' 32.93" S	17° 25' 14.16" E	325	46	PATERNOSTER	71	Berg River V Estuary	1	RV ALGOA	DEFF: CAPE CANYON SURVEY	IZIKO MUSEUMS OF SOUTH AFRICA	MATERIAL EXAMINED
75	19.01.2019	A090130	A33793	Caryophylliidae	Desmophyllum dianthus	-31.6793	16.3855	31° 40' 45.59" S	16° 23' 07.80" E	360	147	GROEN RIVER	144	Brak	1	RV AFRICANA	DEFF/SAEON DEMERSAL SURVEY	IZIKO MUSEUMS OF SOUTH AFRICA	MATERIAL EXAMINED
76	16.02.2019	A090131	A33823	Caryophylliidae	Desmophyllum dianthus	-35.4622	19.8558	35° 27' 43.79" S	19° 51' 20.99" E	154	74	AGULHAS	79	Ratels	1	RV AFRICANA	DEFF/SAEON DEMERSAL SURVEY	IZIKO MUSEUMS OF SOUTH AFRICA	MATERIAL EXAMINED
77	24.02.2019	A090132	A33851	Caryophylliidae	Desmophyllum dianthus	-30.7987	16.5772	30° 47' 55.25" S	16° 34' 37.98" E	235	86	HONDEKLIPBAAI	84	Spoeg	1	RV AFRICANA	DEFF/SAEON DEMERSAL SURVEY	IZIKO MUSEUMS OF SOUTH AFRICA	MATERIAL EXAMINED
78	01.03.2019	A090133	A33864	Caryophylliidae	Desmophyllum dianthus	-31.2322	16.4837	31° 13' 55.85" S	16° 29' 01.14" E	310	113	GROEN RIVER	114	Groen	1	RV AFRICANA	DEFF/SAEON DEMERSAL SURVEY	IZIKO MUSEUMS OF SOUTH AFRICA	MATERIAL EXAMINED
79	03.03.2019	A090134	A33874	Caryophylliidae	Desmophyllum dianthus	-30.0688	15.0907	30° 04' 07.79" S	15° 05' 26.69" E	393	195	PORT NOLLOTH	194	Buffels	1	RV AFRICANA	DEFF/SAEON DEMERSAL SURVEY	IZIKO MUSEUMS OF SOUTH AFRICA	MATERIAL EXAMINED
80	04.03.2019	A090135	A33879	Caryophylliidae	Desmophyllum dianthus	-29.7525	15.2723	29° 45' 08.82" S	15° 16' 20.22" E	183	165	PORT NOLLOTH	165	Holgat	1	RV AFRICANA	DEFF/SAEON DEMERSAL SURVEY	IZIKO MUSEUMS OF SOUTH AFRICA	MATERIAL EXAMINED
81	06.10.2016	A090151	DSCS-INV281	Caryophylliidae	Desmophyllum dianthus	-35.1198	23.045	35° 07' 11.27" S	23° 02' 41.91" E	333	116	KNYSNA	116	Goukamma	1	RV ALGOA	ACEP: DEEP SECRETS CRUISE	IZIKO MUSEUMS OF SOUTH AFRICA	MATERIAL EXAMINED
82		BMNH 1939.7.20.218		Caryophylliidae	Desmophyllum dianthus										2				IMAGERY DATA
83		H1475		Caryophylliidae	Desmophyllum dianthus	-34.3865	18.8304	34° 23' 11.29" S	18° 49' 49.39" E	80	3	PRINGLE BAY	6	Buffels Oos	1			IZIKO MUSEUMS OF SOUTH AFRICA	MATERIAL EXAMINED
84	22.05.1976	H3049	SM 85	Caryophylliidae	Desmophyllum dianthus	-27.9917	32.68	27° 59' 30.00" S	32° 40' 47.99" E	550	20	CAPE VIDAL	23	St Lucia - Lake St Lucia	2	RV MEIRING NAUDE	MEIRING NAUDE SURVEY	IZIKO MUSEUMS OF SOUTH AFRICA	MATERIAL EXAMINED
85	11.05.1977	H3050		Caryophylliidae	Desmophyllum dianthus	-30.8833	30.5167	30° 52' 59.99" S	30° 31' 00.00" E	850	16	MARGATE	16	Boboyi	1			IZIKO MUSEUMS OF SOUTH AFRICA	MATERIAL EXAMINED
86		MCZ		Caryophylliidae	Desmophyllum dianthus										1				IMAGERY DATA
87	11.12.1928		Pickle St 1480	Caryophylliidae	Desmophyllum dianthus					131		HOUT BAY			1	SS PICKLE			IMAGERY DATA
88	16.08.1989	A072974	A9153-075-084-5082	Caryophylliidae	Desmophyllum pertusum	-32.095	16.33	32° 05' 41.99" S	16° 19' 47.99" E	440	168	PATERNOSTER	173	Brak	2		DEFF/SAEON DEMERSAL SURVEY	IZIKO MUSEUMS OF SOUTH AFRICA	MATERIAL EXAMINED
89	06.10.2016	A088910	DSC-INV286	Caryophylliidae	Desmophyllum pertusum	-34.8894	24.1157	34° 53' 21.93" S	24° 06' 56.47" E	355	92	OUBOSSTRAND	89	Tsitsikamma	1	RV ALGOA	ACEP: DEEP SECRETS CRUISE	IZIKO MUSEUMS OF SOUTH AFRICA	MATERIAL EXAMINED
90	06.10.2016	A088911	DSCS-INV284	Caryophylliidae	Desmophyllum pertusum	-34.8894	24.1157	34° 53' 21.93" S	24° 06' 56.47" E	355	92	OUBOSSTRAND	89	Tsitsikamma	1	RV ALGOA	ACEP: DEEP SECRETS CRUISE	IZIKO MUSEUMS OF SOUTH AFRICA	MATERIAL EXAMINED
91	06.10.2016	A088912	DSCS-INV285	Caryophylliidae	Desmophyllum pertusum	-34.8894	24.1157	34° 53' 21.93" S	24° 06' 56.47" E	355	92	OUBOSSTRAND	89	Tsitsikamma	1	RV ALGOA	ACEP: DEEP SECRETS CRUISE	IZIKO MUSEUMS OF SOUTH AFRICA	MATERIAL EXAMINED
92	06.10.2016	A088914	DSC-INV283	Caryophylliidae	Desmophyllum pertusum	-34.8894	24.1157	34° 53' 21.93" S	24° 06' 56.47" E	355	92	OUBOSSTRAND	89	Tsitsikamma	1	RV ALGOA	ACEP: DEEP SECRETS CRUISE	IZIKO MUSEUMS OF SOUTH AFRICA	MATERIAL EXAMINED
93	19.03.2016	A088915	CCSD17-INV389	Caryophylliidae	Desmophyllum pertusum	-33.1099	17.3837	33° 06' 35.77" S	17° 23' 01.26" E	375	53	SALDANHA	80	Berg River V	1	RV ALGOA	DEFF: CAPE CANYON SURVEY	IZIKO MUSEUMS OF SOUTH AFRICA	MATERIAL EXAMINED
94	21.02.2019	A090136	A33839	Caryophylliidae	Desmophyllum pertusum	-31.1738	15.9155	31° 10' 25.80" S	15° 54' 55.79" E	434	162	HONDEKLIPBAAI	159	Spoeg	1	RV AFRICANA	DEFF/SAEON DEMERSAL SURVEY	IZIKO MUSEUMS OF SOUTH AFRICA	MATERIAL EXAMINED
95	25.02.1965	H1605		Caryophylliidae	Desmophyllum pertusum	-33.4108	18.1699	33° 24' 39.01" S	18° 10' 11.80" E		43	MELKBOSSTRAND	7	Dwars (North)	5			IZIKO MUSEUMS OF SOUTH AFRICA	MATERIAL EXAMINED
96	22.09.1965	H1608		Caryophylliidae	Desmophyllum pertusum	-33.8832	18.4261	33° 52' 59.66" S	18° 25' 34.08" E		13	CAPE TOWN	6	Diep	6			IZIKO MUSEUMS OF SOUTH AFRICA	MATERIAL EXAMINED
97	25.06.1979	H3129	SM 234	Caryophylliidae	Desmophyllum pertusum	-32.25	29.1517	32° 15' 00.00" S	29° 09' 06.00" E	500-520	30	COFFEE BAY	20	Bulungulu	8	RV MEIRING NAUDE	MEIRING NAUDE SURVEY	IZIKO MUSEUMS OF SOUTH AFRICA	MATERIAL EXAMINED
98	27.04.2015	A088913	D00547	Caryophylliidae	Goniocorella dumosa	-35.0403	23.9927	35° 02' 25.19" S	23° 59' 33.60" E	915	110	OUBOSSTRAND	109	Tsitsikamma	1	RV AFRICANA	DEFF/SAEON DEMERSAL SURVEY	IZIKO MUSEUMS OF SOUTH AFRICA	MATERIAL EXAMINED
99	21.04.2015	A090137	D00525	Caryophylliidae	Goniocorella dumosa	-36.1393	22.3943	36° 08' 21.59" S	22° 23' 39.59" E	997	203	GOURITSMOND	214	Goukou	1	RV AFRICANA	DEFF/SAEON DEMERSAL SURVEY	IZIKO MUSEUMS OF SOUTH AFRICA	MATERIAL EXAMINED
100	06.05.2015	A090138	D00579	Caryophylliidae	Goniocorella dumosa	-34.3505	22.8503	34° 21' 01.79" S	22° 51' 01.19" E	87	35	KNYSNA	33	Goukamma	1	RV AFRICANA	DEFF/SAEON DEMERSAL SURVEY	IZIKO MUSEUMS OF SOUTH AFRICA	MATERIAL EXAMINED
101	29.04.2014	A090139	D00555	Caryophylliidae	Goniocorella dumosa	-34.0795	25.1902	34° 04' 46.20" S	25° 11' 24.60" E	69	25	JEFFREYS BAY	20	Gamtoos	1	RV AFRICANA	DEFF/SAEON DEMERSAL SURVEY	IZIKO MUSEUMS OF SOUTH AFRICA	MATERIAL EXAMINED
102	22.05.1976	H3185	SM 85	Caryophylliidae	Goniocorella dumosa	-27.9917	32.68	27° 59' 30.00" S	32° 40' 47.99" E	550	20	CAPE VIDAL	23	St Lucia - Lake St Lucia	2	RV MEIRING NAUDE	MEIRING NAUDE SURVEY	IZIKO MUSEUMS OF SOUTH AFRICA	MATERIAL EXAMINED
103	31.05.1978	H3186	SM 184	Caryophylliidae	Goniocorella dumosa	-33.6567	27.195	33° 39' 24.00" S	27° 11' 42.00" E	86	31	PORT ALFRED	20	Kleinemond (Oos)	2	RV MEIRING NAUDE	MEIRING NAUDE SURVEY	IZIKO MUSEUMS OF SOUTH AFRICA	MATERIAL EXAMINED
104	12.05.1977	H3187	SM 134	Caryophylliidae	Goniocorella dumosa	-31.5	30.4533	31° 30' 00.00" S	30° 27' 11.99" E	900	54	PORT EDWARD	49	Mtentu	1	RV MEIRING NAUDE	MEIRING NAUDE SURVEY	IZIKO MUSEUMS OF SOUTH AFRICA	MATERIAL EXAMINED
105	11.05.1977	H3188	SM 129	Caryophylliidae	Goniocorella dumosa	-30.89	30.5283	30° 53' 24.00" S	30° 31' 41.99" E	850	17	MARGATE	17	Boboyi	2	RV MEIRING NAUDE	MEIRING NAUDE SURVEY	IZIKO MUSEUMS OF SOUTH AFRICA	MATERIAL EXAMINED
106	11.05.1977	H3189	SM 131	Caryophylliidae	Goniocorella dumosa	-30.72	30.8133	30° 43' 11.99" S	30° 48' 47.99" E	780	36	PORT SHEPSTONE	29	Mhlabatshane	16	RV MEIRING NAUDE	MEIRING NAUDE SURVEY	IZIKO MUSEUMS OF SOUTH AFRICA	MATERIAL EXAMINED
107	28.05.1978	H3190	SM 174	Caryophylliidae	Goniocorella dumosa	-33.3267	27.8733	33° 19' 36.00" S	27° 52' 23.99" E	760	26	KIDDS BEACH	27	Ncera	14	RV MEIRING NAUDE	MEIRING NAUDE SURVEY	IZIKO MUSEUMS OF SOUTH AFRICA	MATERIAL EXAMINED
108	08.06.1990	A073100	ZDD5	Caryophylliidae	Heterocyathus aequicostatus	-27.225	32.825	27° 13' 30.00" S	32° 49' 30.00" E	78	42	PONTA DO OURO	27	Kosi Bay	5	RV MEIRING NAUDE	MEIRING NAUDE SURVEY	IZIKO MUSEUMS OF SOUTH AFRICA	MATERIAL EXAMINED
109	03.06.1987	A073106	ZH5	Caryophylliidae	Heterocyathus aequicostatus	-27.5533	32.7167	27° 33' 11.88" S	32° 43' 00.12" E	140	66	CAPE VIDAL	7	Mgobezeleni	1	RV MEIRING NAUDE	MEIRING NAUDE SURVEY	IZIKO MUSEUMS OF SOUTH AFRICA	MATERIAL EXAMINED
110	09.07.1985	A073186	XX70	Caryophylliidae	Heterocyathus aequicostatus	-30.0183	31.0533	30° 01' 05.87" S	31° 03' 11.88" E	150	20	DURBAN	13	Mbokodweni	1	RV MEIRING NAUDE	MEIRING NAUDE SURVEY	IZIKO MUSEUMS OF SOUTH AFRICA	MATERIAL EXAMINED
111	09.09.1964	USNM 90840	390S	Caryophylliidae	Heterocyathus aequicostatus	-29.58	31.7	29° 34' 47.99" S	31° 41' 59.99" E	138	26	PORT ST. JOHNS	26	Bulolo	1	RV ANTON BRUUN	ANTON BRUUN SURVEY	NATIONAL MUSEUM OF NATURAL HISTORY, SMITHSONIAN, WASHINGTON DC	MATERIAL EXAMINED
112	08.06.1988	A073105	ZK6	Caryophylliidae	Heterocyathus alternatus	-27.815	32.64	27° 48' 54.00" S	32° 38' 24.00" E	52	36	CAPE VIDAL	32	Mgobezeleni	1	RV MEIRING NAUDE	MEIRING NAUDE SURVEY	IZIKO MUSEUMS OF SOUTH AFRICA	MATERIAL EXAMINED
113	09.06.1988	A073126	ZL2	Caryophylliidae	Heterocyathus alternatus	-27.9117	32.6117	27° 54' 42.11" S	32° 36' 42.11" E	42-50	25	CAPE VIDAL	23	St Lucia - Lake St Lucia	5	RV MEIRING NAUDE	MEIRING NAUDE SURVEY	IZIKO MUSEUMS OF SOUTH AFRICA	MATERIAL EXAMINED
114		A073214	ZK2	Caryophylliidae	Heterocyathus alternatus	-27.8133	32.6483	27° 48' 47.88" S	32° 38' 53.87" E	50	37	CAPE VIDAL	32	Mgobezeleni	1	RV MEIRING NAUDE	MEIRING NAUDE SURVEY	IZIKO MUSEUMS OF SOUTH AFRICA	MATERIAL EXAMINED
115		DIIIe1_1		Caryophylliidae	Heterocyathus alternatus										1			OCEANOGRAPHIC RESEARCH INSTITUTE, DURBAN	MATERIAL EXAMINED
116	22.05.1965	H2808	SM 86 Q	Caryophylliidae	Heterocyathus alternatus	-27.9917	32.68	27° 59' 30.00" S	32° 40' 47.99" E	550	20	CAPE VIDAL	23	St Lucia - Lake St Lucia	10	RV MEIRING NAUDE	MEIRING NAUDE SURVEY	IZIKO MUSEUMS OF SOUTH AFRICA	MATERIAL EXAMINED
117	14.12.1900	H3118	PF 10715	Caryophylliidae	Heterocyathus alternatus	-29.8667	31	29° 52' 00.00" S	31° 00' 00.00" E	99	2	DURBAN	8	Umgeni Estuary	19	RV PIETER FAURE	PIETER FAURE SURVEY	IZIKO MUSEUMS OF SOUTH AFRICA	MATERIAL EXAMINED
118	04.05.1907	H3119	PF 19089	Caryophylliidae	Heterocyathus alternatus	-34.0519	23.3802	34° 03' 06.80" S	23° 22' 48.65" E	30-35	3	PLETT	2	Piesang	1	RV PIETER FAURE	PIETER FAURE SURVEY	IZIKO MUSEUMS OF SOUTH AFRICA	MATERIAL EXAMINED
119		H1246		Caryophylliidae	Heterocyathus monileseptatum sp. nov.										8			IZIKO MUSEUMS OF SOUTH AFRICA	MATERIAL EXAMINED
120	14.12.1900	H1431A	PF 10715	Caryophylliidae	Heterocyathus monileseptatum sp. nov.	-29.8667	31.05	29° 52' 00.00" S	31° 03' 00.00" E	99	5	DURBAN	7	Umgeni Estuary	1	RV PIETER FAURE	PIETER FAURE SURVEY	IZIKO MUSEUMS OF SOUTH AFRICA	MATERIAL EXAMINED
121	14.12.1900	H1431B	PF 10715	Caryophylliidae	Heterocyathus monileseptatum sp. nov.	-29.8667	31.05	29° 52' 00.00" S	31° 03' 00.00" E	99	5	DURBAN	7	Umgeni Estuary	4	RV PIETER FAURE	PIETER FAURE SURVEY	IZIKO MUSEUMS OF SOUTH AFRICA	MATERIAL EXAMINED
122	13.06.1988	A073054	ZQ1	Caryophylliidae	Heterocyathus sulcatus	-29.0667	32.1667	29° 04' 00.00" S	32° 10' 00.00" E	50	33	RICHARDS BAY	39	Mlalazi Estuary	1	RV MEIRING NAUDE	MEIRING NAUDE SURVEY	IZIKO MUSEUMS OF SOUTH AFRICA	MATERIAL EXAMINED
123		A073071	XX130	Caryophylliidae	Heterocyathus sulcatus	-29.5733	31.2983	29° 34' 23.87" S	31° 17' 53.88" E	60	9	SHAKAS ROCK	13	Tongati	1				IMAGERY DATA
124	03.06.1987	A073089	ZG1	Caryophylliidae	Heterocyathus sulcatus	-27.4367	32.7367	27° 26' 12.11" S	32° 44' 12.11" E	55-60	67	PONTA DO OURO	14	Mgobezeleni	1	RV MEIRING NAUDE	MEIRING NAUDE SURVEY	IZIKO MUSEUMS OF SOUTH AFRICA	MATERIAL EXAMINED
125	08.06.1988	A073105	ZK6	Caryophylliidae	Heterocyathus sulcatus	-27.815	32.64	27° 48' 54.00" S	32° 38' 24.00" E	52	36	CAPE VIDAL	32	Mgobezeleni	1	RV MEIRING NAUDE	MEIRING NAUDE SURVEY	IZIKO MUSEUMS OF SOUTH AFRICA	MATERIAL EXAMINED
126	08.06.1990	A073108	ZDD4	Caryophylliidae	Heterocyathus sulcatus	-27.2267	32.8217	27° 13' 36.12" S	32° 49' 18.11" E	75	42	PONTA DO OURO	27	Kosi Bay	1	RV MEIRING NAUDE	MEIRING NAUDE SURVEY	IZIKO MUSEUMS OF SOUTH AFRICA	MATERIAL EXAMINED
127	14.06.1988	A073123	XX139	Caryophylliidae	Heterocyathus sulcatus	-29.505	31.7625	29° 30' 17.99" S	31° 45' 44.99" E	100-105	51	SHAKAS ROCK	41	Zinkwasi	24				IMAGERY DATA
128	08.06.1988	A073144	ZK5	Caryophylliidae	Heterocyathus sulcatus	-27.8283	32.6367	27° 49' 41.87" S	32° 38' 12.11" E	54	35	CAPE VIDAL	32	St Lucia - Lake St Lucia	1	RV MEIRING NAUDE	MEIRING NAUDE SURVEY	IZIKO MUSEUMS OF SOUTH AFRICA	MATERIAL EXAMINED
129	08.06.1988	A073156	ZK5	Caryophylliidae	Heterocyathus sulcatus	-27.8283	32.6367	27° 49' 41.87" S	32° 38' 12.11" E	54	35	CAPE VIDAL	32	St Lucia - Lake St Lucia	1	RV MEIRING NAUDE	MEIRING NAUDE SURVEY	IZIKO MUSEUMS OF SOUTH AFRICA	MATERIAL EXAMINED
130	04.07.1985	A073161	J13	Caryophylliidae	Heterocyathus sulcatus	-31.8333	29.6667	31° 49' 59.99" S	29° 40' 00.00" E	140-145	26	PORT ST. JOHNS	26	Bulolo	1				IMAGERY DATA
131		DIIIe1_2		Caryophylliidae	Heterocyathus sulcatus										1			OCEANOGRAPHIC RESEARCH INSTITUTE, DURBAN	MATERIAL EXAMINED
132		H1245		Caryophylliidae	Heterocyathus sulcatus										15				IMAGERY DATA
133		H1430	PF 12086A	Caryophylliidae	Heterocyathus sulcatus										1	RV PIETER FAURE	PIETER FAURE SURVEY	IZIKO MUSEUMS OF SOUTH AFRICA	MATERIAL EXAMINED
134	14.12.1900	H1472	PF 10715	Caryophylliidae	Heterocyathus sulcatus	-29.8667	31	29° 52' 00.00" S	31° 00' 00.00" E	99	2	DURBAN	8	Umgeni Estuary	2	RV PIETER FAURE	PIETER FAURE SURVEY	IZIKO MUSEUMS OF SOUTH AFRICA	MATERIAL EXAMINED
135		H1512		Caryophylliidae	Heterocyathus sulcatus					55-165					2				IMAGERY DATA
136	20.12.1900	H3112	PF 10946	Caryophylliidae	Heterocyathus sulcatus	-29.5719	31.1848	29° 34' 18.96" S	31° 11' 05.25" E	66	9	SHAKAS ROCK	2	Tongati	7	RV PIETER FAURE	PIETER FAURE SURVEY	IZIKO MUSEUMS OF SOUTH AFRICA	MATERIAL EXAMINED
137	30.07.1964		357E	Caryophylliidae	Labyrinthocyathus delicatus	-29.1667	32.0833	29° 10' 00.00" S	32° 04' 59.99" E	168	34	PORT DUNFORD	38	Mlalazi Estuary	1	RV ANTON BRUUN	ANTON BRUUN SURVEY		IMAGERY DATA
138	08.07.1985	A073158	XX57	Caryophylliidae	Labyrinthocyathus delicatus	-31.0967	30.3133	31° 05' 48.00" S	30° 18' 47.99" E	140	10	PORT EDWARD	24	Bilanhlolo	2	RV MEIRING NAUDE	MEIRING NAUDE SURVEY	IZIKO MUSEUMS OF SOUTH AFRICA	MATERIAL EXAMINED
139	08.07.1985	A073173	L11	Caryophylliidae	Labyrinthocyathus delicatus	-31.9667	29.3833	31° 58' 00.00" S	29° 22' 59.99" E	200	24	COFFEE BAY	17	Mdumbi	1			IZIKO MUSEUMS OF SOUTH AFRICA	MATERIAL EXAMINED
140	14.07.1984	A073180	Y9	Caryophylliidae	Labyrinthocyathus delicatus	-32.7633	28.6067	32° 45' 47.88" S	28° 36' 24.12" E	240-250	33	MAZEPPA BAY	24	Cwili	13			IZIKO MUSEUMS OF SOUTH AFRICA	MATERIAL EXAMINED
141	01.04.1901	BMNH 1973.2.20.26	PF 12615	Caryophylliidae	Labyrinthocyathus delicatus	-30.7833	30.6667	30° 46' 59.99" S	30° 40' 00.00" E	457	22	PORT SHEPSTONE	21	Damba	2	RV PIETER FAURE	PIETER FAURE SURVEY	IZIKO MUSEUMS OF SOUTH AFRICA	MATERIAL EXAMINED
142		DIIIg1		Caryophylliidae	Labyrinthocyathus delicatus										1			OCEANOGRAPHIC RESEARCH INSTITUTE, DURBAN	MATERIAL EXAMINED
143	30.07.1901	H1482	PF 13222	Caryophylliidae	Labyrinthocyathus delicatus	-33.0842	27.8259	33° 05' 03.24" S	27° 49' 33.40" E	146-238	11	EAST LONDON	5	Gouda	4	RV PIETER FAURE	PIETER FAURE SURVEY	IZIKO MUSEUMS OF SOUTH AFRICA	MATERIAL EXAMINED
144	22.05.22	H2805	SM 86 K	Caryophylliidae	Labyrinthocyathus delicatus					550		OFF NATAL			1	RV MEIRING NAUDE	MEIRING NAUDE SURVEY	IZIKO MUSEUMS OF SOUTH AFRICA	MATERIAL EXAMINED
145	30.07.1901	H2828	PF 13222	Caryophylliidae	Labyrinthocyathus delicatus	-33.0842	27.8259	33° 05' 03.24" S	27° 49' 33.40" E	146-238	11	EAST LONDON	5	Gouda	1	RV PIETER FAURE	PIETER FAURE SURVEY	IZIKO MUSEUMS OF SOUTH AFRICA	MATERIAL EXAMINED
146	13.08.1901	H2832	PF 13395	Caryophylliidae	Labyrinthocyathus delicatus	-32.7088	28.3651	32° 42' 31.81" S	28° 21' 54.38" E	159	28	CINTSA MOUTH	3	Morgan	1	RV PIETER FAURE	PIETER FAURE SURVEY	IZIKO MUSEUMS OF SOUTH AFRICA	MATERIAL EXAMINED
147	28.01.1899	H2834	PF 907	Caryophylliidae	Labyrinthocyathus delicatus	-33.105	28.1833	33° 06' 17.99" S	28° 10' 59.99" E	155	25	GONUBIE	24	Gqunube	3	RV PIETER FAURE	PIETER FAURE SURVEY	IZIKO MUSEUMS OF SOUTH AFRICA	MATERIAL EXAMINED
148		H2835	PF 13395	Caryophylliidae	Labyrinthocyathus delicatus	-32.7088	28.3651	32° 42' 31.81" S	28° 21' 54.38" E	159	29	CINTSA MOUTH	3	Morgan	20	RV PIETER FAURE	PIETER FAURE SURVEY	IZIKO MUSEUMS OF SOUTH AFRICA	MATERIAL EXAMINED
149	30.07.1901	H2836	PF 13222	Caryophylliidae	Labyrinthocyathus delicatus	-33.0842	27.8259	33° 05' 03.24" S	27° 49' 33.40" E	146-238	11	EAST LONDON	5	Gouda	7	RV PIETER FAURE	PIETER FAURE SURVEY	IZIKO MUSEUMS OF SOUTH AFRICA	MATERIAL EXAMINED
150		H2837	PF 13050	Caryophylliidae	Labyrinthocyathus delicatus	-33.0149	27.9307	33° 00' 53.67" S	27° 55' 50.67" E	128	11	EAST LONDON	3	Buffalo	2	RV PIETER FAURE	PIETER FAURE SURVEY	IZIKO MUSEUMS OF SOUTH AFRICA	MATERIAL EXAMINED
151	11.05.1977	H2845	SM 129	Caryophylliidae	Labyrinthocyathus delicatus	-30.89	30.5283	30° 53' 24.00" S	30° 31' 41.99" E	850	17	MARGATE	17	Boboyi	2	RV MEIRING NAUDE	MEIRING NAUDE SURVEY	IZIKO MUSEUMS OF SOUTH AFRICA	MATERIAL EXAMINED
152	25.05.1978	H3131	SM 162	Caryophylliidae	Labyrinthocyathus delicatus	-32.9167	28.5167	32° 55' 00.00" S	28° 31' 00.00" E	630	40	CINTSA MOUTH	29	Cwili	2	RV MEIRING NAUDE	MEIRING NAUDE SURVEY	IZIKO MUSEUMS OF SOUTH AFRICA	MATERIAL EXAMINED
153	25.06.1979	H3132	SM 232	Caryophylliidae	Labyrinthocyathus delicatus	-32.2483	29.1733	32° 14' 53.99" S	29° 10' 23.99" E	620-650	28	COFFEE BAY	19	Bulungulu	1	RV MEIRING NAUDE	MEIRING NAUDE SURVEY	IZIKO MUSEUMS OF SOUTH AFRICA	MATERIAL EXAMINED
154	24.06.1979	H3133	SM 226	Caryophylliidae	Labyrinthocyathus delicatus	-32.4767	28.98	32° 28' 36.00" S	28° 58' 48.00" E	710-775	32	MAZEPPA BAY	24	Kobole	7	RV MEIRING NAUDE	MEIRING NAUDE SURVEY	IZIKO MUSEUMS OF SOUTH AFRICA	MATERIAL EXAMINED
155	24.06.1979	H3134	SM 227	Caryophylliidae	Labyrinthocyathus delicatus	-32.55	28.9167	32° 32' 59.99" S	28° 55' 00.00" E	775-790	28	MAZEPPA BAY	29	Kobole	1	RV MEIRING NAUDE	MEIRING NAUDE SURVEY	IZIKO MUSEUMS OF SOUTH AFRICA	MATERIAL EXAMINED
156	06.07.1986	H4242	I/11	Caryophylliidae	Labyrinthocyathus delicatus	-31.6617	29.65	31° 39' 42.00" S	29° 38' 59.99" E	300-540	11	PORT ST. JOHNS	15	Bulolo	1			IZIKO MUSEUMS OF SOUTH AFRICA	MATERIAL EXAMINED
157	29.08.2016		AI2-INV135	Caryophylliidae	Labyrinthocyathus delicatus	-32.8333	28.5	32° 49' 59.99" S	28° 30' 00.00" E	228	37	CINTSA MOUTH	21	Cwili	2	RV KHUZWAYO	ACEP: IMIDA	DEPARTMENT OF ENVIRONMENT, FORESTRY, AND FISHERIES	MATERIAL EXAMINED
158		A072992	SCD 301 K-M	Caryophylliidae	Monohedotrochus capensis comb. nov.										1	UNIVERSITY OF CAPE TOWN ECOLOGICAL SURVEY	UNIVERSITY OF CAPE TOWN ECOLOGICAL SURVEY	IZIKO MUSEUMS OF SOUTH AFRICA	MATERIAL EXAMINED
159	17.09.1952	A073228	FAL 95 F	Caryophylliidae	Monohedotrochus capensis comb. nov.										1	UNIVERSITY OF CAPE TOWN ECOLOGICAL SURVEY	UNIVERSITY OF CAPE TOWN ECOLOGICAL SURVEY	IZIKO MUSEUMS OF SOUTH AFRICA	MATERIAL EXAMINED
160	27.10.1961	A073233	FAL 500 H	Caryophylliidae	Monohedotrochus capensis comb. nov.	-34.2333	18.5	34° 13' 59.99" S	18° 30' 00.00" E	42	14	CAPE POINT	10	Buffels Wes	1	UNIVERSITY OF CAPE TOWN ECOLOGICAL SURVEY	UNIVERSITY OF CAPE TOWN ECOLOGICAL SURVEY	IZIKO MUSEUMS OF SOUTH AFRICA	MATERIAL EXAMINED
161	19.05.1958	A073245	SCD 39 A	Caryophylliidae	Monohedotrochus capensis comb. nov.	-32.2533	28.9617	32° 15' 11.99" S	28° 57' 42.00" E	47	34	COFFEE BAY	7	Ntlonyane	2	UNIVERSITY OF CAPE TOWN ECOLOGICAL SURVEY	UNIVERSITY OF CAPE TOWN ECOLOGICAL SURVEY	IZIKO MUSEUMS OF SOUTH AFRICA	MATERIAL EXAMINED
162	05.09.2016	A088924	AI2-INV364	Caryophylliidae	Monohedotrochus capensis comb. nov.	-33.3004	27.8585	33° 18' 01.37" S	27° 51' 30.58" E	247-147	23	KIDDS BEACH	24	Ncera	1	RV KHUZWAYO	ACEP: IMIDA	IZIKO MUSEUMS OF SOUTH AFRICA	MATERIAL EXAMINED
163	09.10.2016	A088927	DSCS-INV356	Caryophylliidae	Monohedotrochus capensis comb. nov.	-34.8894	24.1157	34° 53' 21.93" S	24° 06' 56.47" E	355	92	OUBOSSTRAND	89	Tsitsikamma	1	RV ALGOA	ACEP: DEEP SECRETS CRUISE	IZIKO MUSEUMS OF SOUTH AFRICA	MATERIAL EXAMINED
164	22.02.1965	A090072	FAL 759 W	Caryophylliidae	Monohedotrochus capensis comb. nov.	-34.31	18.715	34° 18' 36.00" S	18° 42' 53.99" E	71	13	PRINGLE BAY	13	Buffels Oos	1	UNIVERSITY OF CAPE TOWN ECOLOGICAL SURVEY	UNIVERSITY OF CAPE TOWN ECOLOGICAL SURVEY	IZIKO MUSEUMS OF SOUTH AFRICA	MATERIAL EXAMINED
165	17.09.1952	A090073	FAL 95 F	Caryophylliidae	Monohedotrochus capensis comb. nov.	-34.1683	18.7842	34° 10' 05.99" S	18° 47' 03.00" E	36	23	PRINGLE BAY	20	Buffels Oos	1	UNIVERSITY OF CAPE TOWN ECOLOGICAL SURVEY	UNIVERSITY OF CAPE TOWN ECOLOGICAL SURVEY	IZIKO MUSEUMS OF SOUTH AFRICA	MATERIAL EXAMINED
166		A090074	SCD 39 A	Caryophylliidae	Monohedotrochus capensis comb. nov.	-32.2533	28.9617	32° 15' 11.99" S	28° 57' 42.00" E	47	34	COFFEE BAY	7	Ntlonyane	2	UNIVERSITY OF CAPE TOWN ECOLOGICAL SURVEY	UNIVERSITY OF CAPE TOWN ECOLOGICAL SURVEY	IZIKO MUSEUMS OF SOUTH AFRICA	MATERIAL EXAMINED
167	29.09.1967	A090075	WCD 218 L-M	Caryophylliidae	Monohedotrochus capensis comb. nov.	-34.7217	18.2083	34° 43' 18.00" S	18° 12' 29.99" E	360-365	49	CAPE POINT	51	Buffels Wes	1	UNIVERSITY OF CAPE TOWN ECOLOGICAL SURVEY	UNIVERSITY OF CAPE TOWN ECOLOGICAL SURVEY	IZIKO MUSEUMS OF SOUTH AFRICA	MATERIAL EXAMINED
168	31.01.1959	A090076	FAL 332 N	Caryophylliidae	Monohedotrochus capensis comb. nov.	-34.25	18.6	34° 15' 00.00" S	18° 36' 00.00" E	51	16	CAPE POINT	16	Buffels Wes	1	UNIVERSITY OF CAPE TOWN ECOLOGICAL SURVEY	UNIVERSITY OF CAPE TOWN ECOLOGICAL SURVEY	IZIKO MUSEUMS OF SOUTH AFRICA	MATERIAL EXAMINED
169	27.10.1961	A090078	FAL 500 H	Caryophylliidae	Monohedotrochus capensis comb. nov.	-34.2333	18.5	34° 13' 59.99" S	18° 30' 00.00" E	42	14	CAPE POINT	10	Buffels Wes	1	UNIVERSITY OF CAPE TOWN ECOLOGICAL SURVEY	UNIVERSITY OF CAPE TOWN ECOLOGICAL SURVEY	IZIKO MUSEUMS OF SOUTH AFRICA	MATERIAL EXAMINED
170	18.02.1965	A090081	FAL 822 F	Caryophylliidae	Monohedotrochus capensis comb. nov.	-34.2833	18.75	34° 16' 59.99" S	18° 45' 00.00" E	58	12	PRINGLE BAY	11	Buffels Oos	1	UNIVERSITY OF CAPE TOWN ECOLOGICAL SURVEY	UNIVERSITY OF CAPE TOWN ECOLOGICAL SURVEY	IZIKO MUSEUMS OF SOUTH AFRICA	MATERIAL EXAMINED
171	06.10.2016	A090140	DSCS-INV289	Caryophylliidae	Monohedotrochus capensis comb. nov.	-34.8894	24.1157	34° 53' 21.93" S	24° 06' 56.47" E	355	92	OUBOSSTRAND	89	Tsitsikamma	1	RV ALGOA	ACEP: DEEP SECRETS CRUISE	IZIKO MUSEUMS OF SOUTH AFRICA	MATERIAL EXAMINED
172		BMNH 1939.7.20.37-39		Caryophylliidae	Monohedotrochus capensis comb. nov.										1				IMAGERY DATA
173		BMNH 1950.1.11.63		Caryophylliidae	Monohedotrochus capensis comb. nov.										1				IMAGERY DATA
174		DIIIa2		Caryophylliidae	Monohedotrochus capensis comb. nov.										2			OCEANOGRAPHIC RESEARCH INSTITUTE, DURBAN	MATERIAL EXAMINED
175		DIIId1		Caryophylliidae	Monohedotrochus capensis comb. nov.										2			OCEANOGRAPHIC RESEARCH INSTITUTE, DURBAN	MATERIAL EXAMINED
176		EIa4		Caryophylliidae	Monohedotrochus capensis comb. nov.										5			OCEANOGRAPHIC RESEARCH INSTITUTE, DURBAN	MATERIAL EXAMINED
177	29.08.1901	H1365	PF 13601	Caryophylliidae	Monohedotrochus capensis comb. nov.	-33.5	27.15	33° 30' 00.00" S	27° 08' 59.99" E	40	28	PORT ALFRED	3	Old Womans's	2	RV PIETER FAURE	PIETER FAURE SURVEY	IZIKO MUSEUMS OF SOUTH AFRICA	MATERIAL EXAMINED
178	28.12.1898	H1366	PF 7956	Caryophylliidae	Monohedotrochus capensis comb. nov.	-33.0038	27.95	33° 00' 13.79" S	27° 56' 59.99" E	59	5	EAST LONDON	3	Blind	1	RV PIETER FAURE	PIETER FAURE SURVEY	IZIKO MUSEUMS OF SOUTH AFRICA	MATERIAL EXAMINED
179	14.07.1906	H1374	PF 18912	Caryophylliidae	Monohedotrochus capensis comb. nov.	-36.6667	21.4333	36° 40' 00.00" S	21° 25' 59.99" E	200	241	AGULHAS	247	De Mond-Heuningnes	7	RV PIETER FAURE	PIETER FAURE SURVEY	IZIKO MUSEUMS OF SOUTH AFRICA	MATERIAL EXAMINED
180	03.09.1901	H1377	PF 13655	Caryophylliidae	Monohedotrochus capensis comb. nov.	-33.5	27.15	33° 30' 00.00" S	27° 08' 59.99" E	93	28	PORT ALFRED	3	Old Womans's	1	RV PIETER FAURE	PIETER FAURE SURVEY	IZIKO MUSEUMS OF SOUTH AFRICA	MATERIAL EXAMINED
181		H1406		Caryophylliidae	Monohedotrochus capensis comb. nov.							SOMERSET WEST			2	RV PIETER FAURE	PIETER FAURE SURVEY	IZIKO MUSEUMS OF SOUTH AFRICA	MATERIAL EXAMINED
182	28.01.1899	H1439	PF 907	Caryophylliidae	Monohedotrochus capensis comb. nov.	-33.105	28.1833	33° 06' 17.99" S	28° 10' 59.99" E	155	25	GONUBIE	24	Gqunube	1	RV PIETER FAURE	PIETER FAURE SURVEY	IZIKO MUSEUMS OF SOUTH AFRICA	MATERIAL EXAMINED
183	30.07.1901	H1474	PF 13222	Caryophylliidae	Monohedotrochus capensis comb. nov.	-33.0842	27.8259	33° 05' 03.24" S	27° 49' 33.40" E	146-238	11	EAST LONDON	5	Gouda	1	RV PIETER FAURE	PIETER FAURE SURVEY	IZIKO MUSEUMS OF SOUTH AFRICA	MATERIAL EXAMINED
184	08.12.1898	H3060	PF 808	Caryophylliidae	Monohedotrochus capensis comb. nov.	-33.1583	28.0517	33° 09' 29.99" S	28° 03' 06.00" E	86	28	GONUBIE	27	Buffalo	1	RV PIETER FAURE	PIETER FAURE SURVEY	IZIKO MUSEUMS OF SOUTH AFRICA	MATERIAL EXAMINED
185	03.09.1901	H3061	PF 13 655	Caryophylliidae	Monohedotrochus capensis comb. nov.	-33.5	27.15	33° 30' 00.00" S	27° 08' 59.99" E	93	28	PORT ALFRED	3	Old Womans's	4	RV PIETER FAURE	PIETER FAURE SURVEY	IZIKO MUSEUMS OF SOUTH AFRICA	MATERIAL EXAMINED
186	10.05.1977	H3210	SM 123	Caryophylliidae	Monohedotrochus capensis comb. nov.	-30.5567	30.81	30° 33' 24.00" S	30° 48' 35.99" E	690	30	SCOTTBURGH	20	Fafa	4	RV MEIRING NAUDE	MEIRING NAUDE SURVEY	IZIKO MUSEUMS OF SOUTH AFRICA	MATERIAL EXAMINED
187	11.05.1977	H3211	SM 129	Caryophylliidae	Monohedotrochus capensis comb. nov.	-30.89	30.5283	30° 53' 24.00" S	30° 31' 41.99" E	850	17	MARGATE	17	Boboyi	1	RV MEIRING NAUDE	MEIRING NAUDE SURVEY	IZIKO MUSEUMS OF SOUTH AFRICA	MATERIAL EXAMINED
188	10.04.1984	H3398		Caryophylliidae	Monohedotrochus capensis comb. nov.	-34.6578	19.2842	34° 39' 27.93" S	19° 17' 03.00" E	36	11	GANSBAAI	38	Bot River Lagoon	2			IZIKO MUSEUMS OF SOUTH AFRICA	MATERIAL EXAMINED
189	26.02.1999	USNM100854		Caryophylliidae	Monohedotrochus capensis comb. nov.	-33.9479	25.6224	33° 56' 52.31" S	25° 37' 20.70" E		5	PORT ELIZABETH	3	Bakens River	1			NATIONAL MUSEUM OF NATURAL HISTORY, SMITHSONIAN, WASHINGTON DC	MATERIAL EXAMINED
190	30.07.1964	USNM 91677	357B	Caryophylliidae	Polycyathus sp.	-29.1833	32.0333	29° 10' 59.99" S	32° 01' 59.99" E	69	33	PORT DUNFORD	35	Mlalazi Estuary	1	RV ANTON BRUUN	ANTON BRUUN SURVEY	NATIONAL MUSEUM OF NATURAL HISTORY, SMITHSONIAN, WASHINGTON DC	MATERIAL EXAMINED
191	08.06.1990	USNM 91689	ZDD3	Caryophylliidae	Rhizosmilia robusta	-27.225	32.825	27° 13' 30.00" S	32° 49' 30.00" E	74	42	PONTA DO OURO	27	Kosi Bay	3	RV MEIRING NAUDE	MEIRING NAUDE SURVEY	NATIONAL MUSEUM OF NATURAL HISTORY, SMITHSONIAN, WASHINGTON DC	MATERIAL EXAMINED
192	09.10.2016	A088916	DSCS-INV407	Caryophylliidae	Solenosmilia variabilis	-36.7278	25.1482	36° 43' 40.13" S	25° 08' 53.47" E	622	280	CAPE ST. FRANCIS	287	Slang	1	RV ALGOA	ACEP: DEEP SECRETS CRUISE	IZIKO MUSEUMS OF SOUTH AFRICA	MATERIAL EXAMINED
193	01.10.2016	A090142	DSCS-INV121	Caryophylliidae	Solenosmilia variabilis	-36.7595	21.2129	36° 45' 34.13" S	21° 12' 46.61" E	513	240	AGULHAS	247	De Mond-Heuningnes	1	RV ALGOA	ACEP: DEEP SECRETS CRUISE	IZIKO MUSEUMS OF SOUTH AFRICA	MATERIAL EXAMINED
194	30.09.2016	A090143	DSCS-INV404	Caryophylliidae	Solenosmilia variabilis	-36.7933	24.6432	36° 47' 35.77" S	24° 38' 35.69" E	520	287	CAPE ST. FRANCIS	291	Slang	1	RV ALGOA	ACEP: DEEP SECRETS CRUISE	IZIKO MUSEUMS OF SOUTH AFRICA	MATERIAL EXAMINED
195	24.04.1901	H1397	PF 12846	Caryophylliidae	Solenosmilia variabilis	-33.025	27.9167	33° 01' 29.99" S	27° 55' 00.00" E	566 -928	3	EAST LONDON	1	Buffalo	1	RV PIETER FAURE	PIETER FAURE SURVEY	IZIKO MUSEUMS OF SOUTH AFRICA	MATERIAL EXAMINED
196	22.05.1977	H2807	SM 86 P	Caryophylliidae	Solenosmilia variabilis	-27.9917	32.68	27° 59' 30.00" S	32° 40' 47.99" E	550	20	CAPE VIDAL	23	St Lucia - Lake St Lucia	1	RV MEIRING NAUDE	MEIRING NAUDE SURVEY	IZIKO MUSEUMS OF SOUTH AFRICA	MATERIAL EXAMINED
197	22.05.1976	H2840		Caryophylliidae	Solenosmilia variabilis	-27.9917	32.6667	27° 59' 30.00" S	32° 40' 00.00" E	550	19	CAPE VIDAL	22	St Lucia - Lake St Lucia	14			IZIKO MUSEUMS OF SOUTH AFRICA	MATERIAL EXAMINED
198	12.05.1977	H3034	SM 134	Caryophylliidae	Solenosmilia variabilis	-31.5	30.4533	31° 30' 00.00" S	30° 27' 11.99" E	900	54	PORT EDWARD	49	Mtentu	13	RV MEIRING NAUDE	MEIRING NAUDE SURVEY	IZIKO MUSEUMS OF SOUTH AFRICA	MATERIAL EXAMINED
199	11.05.1977	H3035	SM 128	Caryophylliidae	Solenosmilia variabilis	-30.8183	30.5833	30° 49' 05.99" S	30° 34' 59.99" E	930	16	PORT SHEPSTONE	16	Boboyi	10	RV MEIRING NAUDE	MEIRING NAUDE SURVEY	IZIKO MUSEUMS OF SOUTH AFRICA	MATERIAL EXAMINED
200	11.05.1977	H3036	SM 131	Caryophylliidae	Solenosmilia variabilis	-30.7167	30.8133	30° 43' 00.00" S	30° 48' 47.99" E	780	36	PORT SHEPSTONE	28	Mhlabatshane	21	RV MEIRING NAUDE	MEIRING NAUDE SURVEY	IZIKO MUSEUMS OF SOUTH AFRICA	MATERIAL EXAMINED
201	11.05.1873	H3037	SM 129	Caryophylliidae	Solenosmilia variabilis	-30.89	30.5283	30° 53' 24.00" S	30° 31' 41.99" E	850	17	MARGATE	17	Boboyi	1	RV MEIRING NAUDE	MEIRING NAUDE SURVEY	IZIKO MUSEUMS OF SOUTH AFRICA	MATERIAL EXAMINED
202	28.05.1978	H3140	SM 174	Caryophylliidae	Solenosmilia variabilis	-33.3267	27.8733	33° 19' 36.00" S	27° 52' 23.99" E	760	26	KIDDS BEACH	27	Ncera	17	RV MEIRING NAUDE	MEIRING NAUDE SURVEY	IZIKO MUSEUMS OF SOUTH AFRICA	MATERIAL EXAMINED
203	24.06.1979	H3141	SM 226	Caryophylliidae	Solenosmilia variabilis	-32.4767	28.98	32° 28' 36.00" S	28° 58' 48.00" E	710-775	32	MAZEPPA BAY	24	Kobole	13	RV MEIRING NAUDE	MEIRING NAUDE SURVEY	IZIKO MUSEUMS OF SOUTH AFRICA	MATERIAL EXAMINED
204	26.05.1978	H3142	SM 165	Caryophylliidae	Solenosmilia variabilis	-33.1	28.1383	33° 06' 00.00" S	28° 08' 17.99" E	700-650	22	GONUBIE	21	Gqunube	3	RV MEIRING NAUDE	MEIRING NAUDE SURVEY	IZIKO MUSEUMS OF SOUTH AFRICA	MATERIAL EXAMINED
205	25.05.1987	H3158	SM 162	Caryophylliidae	Solenosmilia variabilis	-32.9167	28.5167	32° 55' 00.00" S	28° 31' 00.00" E	630	40	CINTSA MOUTH	29	Cwili	38	RV MEIRING NAUDE	MEIRING NAUDE SURVEY	IZIKO MUSEUMS OF SOUTH AFRICA	MATERIAL EXAMINED
206	31.05.1978	H3179	SM 184	Caryophylliidae	Solenosmilia variabilis	-33.6567	27.195	33° 39' 24.00" S	27° 11' 42.00" E	86	31	PORT ALFRED	20	Kleinemond (Oos)	1	RV MEIRING NAUDE	MEIRING NAUDE SURVEY	IZIKO MUSEUMS OF SOUTH AFRICA	MATERIAL EXAMINED
207	01.10.2016		DSCS-INV122	Caryophylliidae	Solenosmilia variabilis	-36.7595	21.2129	36° 45' 34.13" S	21° 12' 46.61" E	513	240	AGULHAS	247	De Mond-Heuningnes	1	RV ALGOA	ACEP: DEEP SECRETS CRUISE	IZIKO MUSEUMS OF SOUTH AFRICA	MATERIAL EXAMINED
208	30.01.2018	A090144	NANSEN-INV29	Caryophylliidae	Stephanocyathus (Acinocyathus) explanans	-31.662	29.6106	31° 39' 43.19" S	29° 36' 38.16" E	96-98	8	PORT ST. JOHNS	11	Bulolo	2	RV NANSEN	NANSEN: EAST COAST SURVEY	IZIKO MUSEUMS OF SOUTH AFRICA	MATERIAL EXAMINED
209		DIIIk2		Caryophylliidae	Stephanocyathus (Acinocyathus) explanans	-29.9167	31.3333	29° 55' 00.00" S	31° 19' 59.99" E	442	33	DURBAN	31	Beachwood Mangroves Nature Re	1			OCEANOGRAPHIC RESEARCH INSTITUTE, DURBAN	MATERIAL EXAMINED
210	3.1973	USNM 62500		Caryophylliidae	Stephanocyathus (Acinocyathus) explanans	-29.7748	31.0718	29° 46' 29.16" S	31° 04' 18.42" E	183-220	11	DURBAN	4	Beachwood Mangroves Nature Re	4			NATIONAL MUSEUM OF NATURAL HISTORY, SMITHSONIAN, WASHINGTON DC	MATERIAL EXAMINED
211			Galathea stn 202	Caryophylliidae	Stephanocyathus (Acinocyathus) explanans							NATAL			1	RV GALATHEA			IMAGERY DATA
212	27.06.1979	H3178	SM 245	Caryophylliidae	Stephanocyathus (Odontocyathus) campaniformis	-32.0117	29.55	32° 00' 42.00" S	29° 33' 00.00" E	1420	39	COFFEE BAY	31	Hluleka	1	RV MEIRING NAUDE	MEIRING NAUDE SURVEY	IZIKO MUSEUMS OF SOUTH AFRICA	MATERIAL EXAMINED
213	20.05.1976	H1697	SM 71	Caryophylliidae	Stephanocyathus (Odontocyathus) nobilis	-27.355	33.065	27° 21' 18.00" S	33° 03' 53.99" E	1050	58	PONTA DO OURO	46	Mgobezeleni	1	RV MEIRING NAUDE	MEIRING NAUDE SURVEY	IZIKO MUSEUMS OF SOUTH AFRICA	MATERIAL EXAMINED
214	13.06.1988	A073083	ZQ8	Caryophylliidae	Tethocyathus virgatus	-29.015	32.2017	29° 00' 54.00" S	32° 12' 06.12" E	215	28	RICHARDS BAY	40	Mlalazi Estuary		RV MEIRING NAUDE	MEIRING NAUDE SURVEY	IZIKO MUSEUMS OF SOUTH AFRICA	MATERIAL EXAMINED
215	14.07.1984	A073180	Y9	Caryophylliidae	Tethocyathus virgatus	-32.7633	28.6067	32° 45' 47.88" S	28° 36' 24.12" E	240-250	33	MAZEPPA BAY	24	Cwili	2	RV MEIRING NAUDE	MEIRING NAUDE SURVEY	IZIKO MUSEUMS OF SOUTH AFRICA	MATERIAL EXAMINED
216	17.06.1989	USNM 91674	ZQ8A	Caryophylliidae	Tethocyathus virgatus	-29.0863	32.1363	29° 05' 10.79" S	32° 08' 10.79" E	95	32	PORT DUNFORD	37	Mlalazi Estuary		RV MEIRING NAUDE	MEIRING NAUDE SURVEY	NATIONAL MUSEUM OF NATURAL HISTORY, SMITHSONIAN, WASHINGTON DC	MATERIAL EXAMINED
217	27.10.1961	A073233	FAL 500 H	Caryophylliidae	Trochocyathus (Trochocyathus) sp. 1	-34.2333	18.5	34° 13' 59.99" S	18° 30' 00.00" E	42	14	CAPE POINT	10	Buffels Wes	2	UNIVERSITY OF CAPE TOWN ECOLOGICAL SURVEY	UNIVERSITY OF CAPE TOWN ECOLOGICAL SURVEY	IZIKO MUSEUMS OF SOUTH AFRICA	MATERIAL EXAMINED
218		BMNH 1950.01.10.112		Caryophylliidae	Trochocyathus (Trochocyathus) sp. 1										1				IMAGERY DATA
219		BMNH 1950.03.22.17		Caryophylliidae	Trochocyathus (Trochocyathus) sp. 1										1				IMAGERY DATA
220		BMNH 1970.01.26.11-20		Caryophylliidae	Trochocyathus (Trochocyathus) sp. 1										2				IMAGERY DATA
221		DIIIa4	SST 87 P	Caryophylliidae	Trochocyathus (Trochocyathus) sp. 1					300					1	UNIVERSITY OF CAPE TOWN ECOLOGICAL SURVEY	UNIVERSITY OF CAPE TOWN ECOLOGICAL SURVEY	OCEANOGRAPHIC RESEARCH INSTITUTE, DURBAN	MATERIAL EXAMINED
222		EId1		Caryophylliidae	Trochocyathus (Trochocyathus) sp. 1										2			OCEANOGRAPHIC RESEARCH INSTITUTE, DURBAN	MATERIAL EXAMINED
223	28.12.1898	H1244		Caryophylliidae	Trochocyathus (Trochocyathus) sp. 1	-33.05	27.95	33° 02' 59.99" S	27° 56' 59.99" E	59	7	EAST LONDON	5	Buffalo	1			IZIKO MUSEUMS OF SOUTH AFRICA	MATERIAL EXAMINED
224	14.08.1901	H1449	PF 13479	Caryophylliidae	Trochocyathus (Trochocyathus) sp. 1	-32.5667	28.55	32° 34' 00.00" S	28° 33' 00.00" E	174	14	MAZEPPA BAY	20	Great Kei	1	RV PIETER FAURE	PIETER FAURE SURVEY	IZIKO MUSEUMS OF SOUTH AFRICA	MATERIAL EXAMINED
225		H3115		Caryophylliidae	Trochocyathus (Trochocyathus) sp. 1	-34.1771	22.1553	34° 10' 37.57" S	22° 09' 19.14" E	55	2	MOSSELBAAI	10	Hartenbos	1			IZIKO MUSEUMS OF SOUTH AFRICA	MATERIAL EXAMINED
226	11.05.1973	H3117	SM 131	Caryophylliidae	Trochocyathus (Trochocyathus) sp. 1	-33.72	30.8133	33° 43' 11.99" S	30° 48' 47.99" E	780	246	MAZEPPA BAY	243	Mendu	1	RV MEIRING NAUDE	MEIRING NAUDE SURVEY	IZIKO MUSEUMS OF SOUTH AFRICA	MATERIAL EXAMINED
227	31.05.1978	H3177	SM 185	Caryophylliidae	Trochocyathus (Trochocyathus) sp. 1	-33.655	27.1933	33° 39' 18.00" S	27° 11' 35.99" E	90	15	PORT ALFRED	11	Riet	2	RV MEIRING NAUDE	MEIRING NAUDE SURVEY	IZIKO MUSEUMS OF SOUTH AFRICA	MATERIAL EXAMINED
228	19.05.1958	H3833	SCD 39 C	Caryophylliidae	Trochocyathus (Trochocyathus) sp. 1	-32.2533	28.9617	32° 15' 11.99" S	28° 57' 42.00" E	47	34	COFFEE BAY	7	Ntlonyane	1	UNIVERSITY OF CAPE TOWN ECOLOGICAL SURVEY	UNIVERSITY OF CAPE TOWN ECOLOGICAL SURVEY	IZIKO MUSEUMS OF SOUTH AFRICA	MATERIAL EXAMINED
229	02.12.1962	H3834	SCD 362 K	Caryophylliidae	Trochocyathus (Trochocyathus) sp. 1	-33.845	25.7917	33° 50' 41.99" S	25° 47' 30.00" E	36	23	PORT ELIZABETH	22	Bakens River	1	UNIVERSITY OF CAPE TOWN ECOLOGICAL SURVEY	UNIVERSITY OF CAPE TOWN ECOLOGICAL SURVEY	IZIKO MUSEUMS OF SOUTH AFRICA	MATERIAL EXAMINED
230	25.06.1979	USNM 77220	SM 232	Caryophylliidae	Trochocyathus (Trochocyathus) sp. 1	-32.2483	29.1733	32° 14' 53.99" S	29° 10' 23.99" E	620-650	28	COFFEE BAY	19	Bulungulu	3	RV MEIRING NAUDE	MEIRING NAUDE SURVEY	NATIONAL MUSEUM OF NATURAL HISTORY, SMITHSONIAN, WASHINGTON DC	MATERIAL EXAMINED
231			Mortensen Java Expedition	Caryophylliidae	Trochocyathus (Trochocyathus) sp. 1					128		DURBAN			12	MORTENSEN JAVA EXPEDITION			IMAGERY DATA
232	22.04.2019		A33997	Caryophylliidae	Trochocyathus (Trochocyathus) sp. 2	-34.0649	26.7032	34° 03' 53.52" S	26° 42' 11.58" E	100	39	CAPE PADRONE	40	Boknes	1	RV AFRICANA	DEFF/SAEON DEMERSAL SURVEY	DEPARTMENT OF ENVIRONMENT, FORESTRY, AND FISHERIES	MATERIAL EXAMINED
233	05.07.1985	A073141	P 9	Caryophylliidae	Trochocyathus (Trochocyathus) sp. 2	-32.2783	29.1	32° 16' 41.88" S	29° 06' 00.00" E	300	33	COFFEE BAY	18	Ntlonyane	3	RV MEIRING NAUDE	MEIRING NAUDE SURVEY	IZIKO MUSEUMS OF SOUTH AFRICA	MATERIAL EXAMINED
234	14.07.1984	A073150	W12	Caryophylliidae	Trochocyathus (Trochocyathus) sp. 2	-32.6867	28.7317	32° 41' 12.12" S	28° 43' 54.12" E	480-490	26	MAZEPPA BAY	33	Great Kei	3	RV MEIRING NAUDE	MEIRING NAUDE SURVEY	IZIKO MUSEUMS OF SOUTH AFRICA	MATERIAL EXAMINED
235	28.06.1979	A073166	SM 255	Caryophylliidae	Trochocyathus (Trochocyathus) sp. 2	-31.75	29.68	31° 45' 00.00" S	29° 40' 47.99" E	125	19	PORT ST. JOHNS	21	Bulolo	1	RV MEIRING NAUDE	MEIRING NAUDE SURVEY	IZIKO MUSEUMS OF SOUTH AFRICA	MATERIAL EXAMINED
236	08.07.1985	A073175	L10	Caryophylliidae	Trochocyathus (Trochocyathus) sp. 2	-31.933	29.42	31° 55' 58.79" S	29° 25' 12.00" E	300	28	COFFEE BAY	16	Hluleka	1	RV MEIRING NAUDE	MEIRING NAUDE SURVEY	IZIKO MUSEUMS OF SOUTH AFRICA	MATERIAL EXAMINED
237	11.04.1988	A073211	ZM8	Caryophylliidae	Trochocyathus (Trochocyathus) sp. 2	-28.14	32.6067	28° 08' 24.00" S	32° 36' 24.00" E	165	5	CAPE VIDAL	16	St Lucia - Lake St Lucia	3	RV MEIRING NAUDE	MEIRING NAUDE SURVEY	IZIKO MUSEUMS OF SOUTH AFRICA	MATERIAL EXAMINED
238	10.09.1953	A073235	FAL 233 N	Caryophylliidae	Trochocyathus (Trochocyathus) sp. 2							FALSE BAY			2	UNIVERSITY OF CAPE TOWN ECOLOGICAL SURVEY	UNIVERSITY OF CAPE TOWN ECOLOGICAL SURVEY	IZIKO MUSEUMS OF SOUTH AFRICA	MATERIAL EXAMINED
239	29.08.2016	A088920	AI2-INV172	Caryophylliidae	Trochocyathus (Trochocyathus) sp. 2	-32.8419	28.5115	32° 50' 30.72" S	28° 30' 41.33" E	250 - 226	38	CINTSA MOUTH	22	Cwili	1	RV KHUZWAYO	ACEP: IMIDA	IZIKO MUSEUMS OF SOUTH AFRICA	MATERIAL EXAMINED
240	30.09.2016	A088921	DSC-INV36	Caryophylliidae	Trochocyathus (Trochocyathus) sp. 2	-36.0416	19.6902	36° 02' 29.58" S	19° 41' 24.61" E	445-463	140	AGULHAS	144	Ratels	3	RV ALGOA	ACEP: DEEP SECRETS CRUISE	IZIKO MUSEUMS OF SOUTH AFRICA	MATERIAL EXAMINED
241	30.09.2016	A088925	DSC-INV39	Caryophylliidae	Trochocyathus (Trochocyathus) sp. 2	-36.0416	19.6902	36° 02' 29.58" S	19° 41' 24.61" E	445-463	140	AGULHAS	144	Ratels	1	RV ALGOA	ACEP: DEEP SECRETS CRUISE	IZIKO MUSEUMS OF SOUTH AFRICA	MATERIAL EXAMINED
242	30.09.2016	A088926	DSC-INV44	Caryophylliidae	Trochocyathus (Trochocyathus) sp. 2	-36.0416	19.6902	36° 02' 29.58" S	19° 41' 24.61" E	445-463	140	AGULHAS	144	Ratels	8	RV ALGOA	ACEP: DEEP SECRETS CRUISE	IZIKO MUSEUMS OF SOUTH AFRICA	MATERIAL EXAMINED
243	09.10.2016	A090146	DSC-INV363	Caryophylliidae	Trochocyathus (Trochocyathus) sp. 2	-34.7933	24.6432	34° 47' 35.77" S	24° 38' 35.69" E	520	68	CAPE ST. FRANCIS	70	Slang	5	RV ALGOA	ACEP: DEEP SECRETS CRUISE	IZIKO MUSEUMS OF SOUTH AFRICA	MATERIAL EXAMINED
244	30.09.2016	A090147	DSC-INV38	Caryophylliidae	Trochocyathus (Trochocyathus) sp. 2	-36.0416	19.6902	36° 02' 29.58" S	19° 41' 24.61" E	445-463	140	AGULHAS	144	Ratels	2	RV ALGOA	ACEP: DEEP SECRETS CRUISE	IZIKO MUSEUMS OF SOUTH AFRICA	MATERIAL EXAMINED
245	05.07.1900	H1243	PF 7023	Caryophylliidae	Trochocyathus (Trochocyathus) sp. 2	-34.45	20.9667	34° 27' 00.00" S	20° 58' 00.00" E	47	11	INFANTA	12	Duiwenhoks	3	RV PIETER FAURE	PIETER FAURE SURVEY	IZIKO MUSEUMS OF SOUTH AFRICA	MATERIAL EXAMINED
246	08.12.1898	H1370	PF 808	Caryophylliidae	Trochocyathus (Trochocyathus) sp. 2	-33.1583	28.15	33° 09' 29.99" S	28° 08' 59.99" E	86	28	GONUBIE	27	Buffalo	1	RV PIETER FAURE	PIETER FAURE SURVEY	IZIKO MUSEUMS OF SOUTH AFRICA	MATERIAL EXAMINED
247	22.12.1899	H1384	PF1928	Caryophylliidae	Trochocyathus (Trochocyathus) sp. 2	-34.1861	22.1613	34° 11' 10.12" S	22° 09' 40.59" E	95	2	MOSSELBAAI	11	Hartenbos	1	RV PIETER FAURE	PIETER FAURE SURVEY	IZIKO MUSEUMS OF SOUTH AFRICA	MATERIAL EXAMINED
248	30.07.1901	H1388	PF 13222	Caryophylliidae	Trochocyathus (Trochocyathus) sp. 2	-33.0842	27.8259	33° 05' 03.24" S	27° 49' 33.40" E	146-238	11	EAST LONDON	5	Gouda	14	RV PIETER FAURE	PIETER FAURE SURVEY	IZIKO MUSEUMS OF SOUTH AFRICA	MATERIAL EXAMINED
249	01.11.1898	H1391	PF 512	Caryophylliidae	Trochocyathus (Trochocyathus) sp. 2	-33.9667	26.35	33° 58' 00.00" S	26° 21' 00.00" E	46	24	CAPE PADRONE	35	Boknes	1	RV PIETER FAURE	PIETER FAURE SURVEY	IZIKO MUSEUMS OF SOUTH AFRICA	MATERIAL EXAMINED
250	19.02.1902	H1400	PF14247	Caryophylliidae	Trochocyathus (Trochocyathus) sp. 2	-34.8667	24.95	34° 52' 00.00" S	24° 56' 59.99" E	137	74	CAPE ST. FRANCIS	83	Slang	1	RV PIETER FAURE	PIETER FAURE SURVEY	IZIKO MUSEUMS OF SOUTH AFRICA	MATERIAL EXAMINED
251	21.02.1902	H1407	PF 14347	Caryophylliidae	Trochocyathus (Trochocyathus) sp. 2	-34.1861	22.1613	34° 11' 10.12" S	22° 09' 40.59" E	192	2	MOSSELBAAI	11	Hartenbos	1	RV PIETER FAURE	PIETER FAURE SURVEY	IZIKO MUSEUMS OF SOUTH AFRICA	MATERIAL EXAMINED
252	14.08.1901	H1408	PF13476	Caryophylliidae	Trochocyathus (Trochocyathus) sp. 2	-32.5667	28.55	32° 34' 00.00" S	28° 33' 00.00" E	174	14	MAZEPPA BAY	20	Great Kei	1	RV PIETER FAURE	PIETER FAURE SURVEY	IZIKO MUSEUMS OF SOUTH AFRICA	MATERIAL EXAMINED
253	19.02.1902	H1419	PF 14288	Caryophylliidae	Trochocyathus (Trochocyathus) sp. 2	-34.1	23.4	34° 06' 00.00" S	23° 23' 59.99" E	146	4	PLETT	7	Piesang	1	RV PIETER FAURE	PIETER FAURE SURVEY	IZIKO MUSEUMS OF SOUTH AFRICA	MATERIAL EXAMINED
254	14.07.1906	H1443	PF 18912	Caryophylliidae	Trochocyathus (Trochocyathus) sp. 2	-36.6667	21.4333	36° 40' 00.00" S	21° 25' 59.99" E	200	241	AGULHAS	247	De Mond-Heuningnes	26	RV PIETER FAURE	PIETER FAURE SURVEY	IZIKO MUSEUMS OF SOUTH AFRICA	MATERIAL EXAMINED
255	21.12.1899	H1487	PF 1879	Caryophylliidae	Trochocyathus (Trochocyathus) sp. 2	-34.1861	22.1613	34° 11' 10.12" S	22° 09' 40.59" E	229	2	MOSSELBAAI	11	Hartenbos	13	RV PIETER FAURE	PIETER FAURE SURVEY	IZIKO MUSEUMS OF SOUTH AFRICA	MATERIAL EXAMINED
256	22.12.1899	H3103	PF 1915	Caryophylliidae	Trochocyathus (Trochocyathus) sp. 2	-34.1861	22.1613	34° 11' 10.12" S	22° 09' 40.59" E	165-183	2	MOSSELBAAI	11	Hartenbos	2	RV PIETER FAURE	PIETER FAURE SURVEY	IZIKO MUSEUMS OF SOUTH AFRICA	MATERIAL EXAMINED
257	17.07.1906	H3106	PF18916	Caryophylliidae	Trochocyathus (Trochocyathus) sp. 2	-36.6667	21.4333	36° 40' 00.00" S	21° 25' 59.99" E	200	241	AGULHAS	247	De Mond-Heuningnes	9	RV PIETER FAURE	PIETER FAURE SURVEY	IZIKO MUSEUMS OF SOUTH AFRICA	MATERIAL EXAMINED
258	23.05.1976	H3111	SM 94	Caryophylliidae	Trochocyathus (Trochocyathus) sp. 2	-28.2717	32.6467	28° 16' 18.00" S	32° 38' 48.00" E	670	18	CAPE VIDAL	27	Mfolozi	1	RV MEIRING NAUDE	MEIRING NAUDE SURVEY	IZIKO MUSEUMS OF SOUTH AFRICA	MATERIAL EXAMINED
259	30.07.1901	H3114	PF 13222	Caryophylliidae	Trochocyathus (Trochocyathus) sp. 2	-33.0842	27.8259	33° 05' 03.24" S	27° 49' 33.40" E	146-238	11	EAST LONDON	5	Gouda	2	RV PIETER FAURE	PIETER FAURE SURVEY	IZIKO MUSEUMS OF SOUTH AFRICA	MATERIAL EXAMINED
260	22.05.1976	H3116	SM 86	Caryophylliidae	Trochocyathus (Trochocyathus) sp. 2	-27.9917	32.68	27° 59' 30.00" S	32° 40' 47.99" E	550	20	CAPE VIDAL	23	St Lucia - Lake St Lucia	9	RV MEIRING NAUDE	MEIRING NAUDE SURVEY	IZIKO MUSEUMS OF SOUTH AFRICA	MATERIAL EXAMINED
261	25.06.1979	H3170	SM 232	Caryophylliidae	Trochocyathus (Trochocyathus) sp. 2	-32.2483	29.1733	32° 14' 53.99" S	29° 10' 23.99" E	620-650	28	COFFEE BAY	19	Bulungulu	15	RV MEIRING NAUDE	MEIRING NAUDE SURVEY	IZIKO MUSEUMS OF SOUTH AFRICA	MATERIAL EXAMINED
262	24.06.1979	H3172	SM 228	Caryophylliidae	Trochocyathus (Trochocyathus) sp. 2	-32.4917	28.9517	32° 29' 30.00" S	28° 57' 06.00" E	700-650	29	MAZEPPA BAY	25	Kobole	3	RV MEIRING NAUDE	MEIRING NAUDE SURVEY	IZIKO MUSEUMS OF SOUTH AFRICA	MATERIAL EXAMINED
263	29.05.1978	H3173	SM 179	Caryophylliidae	Trochocyathus (Trochocyathus) sp. 2	-33.505	27.3683	33° 30' 18.00" S	27° 22' 05.99" E	80	47	PORT ALFRED	14	Mgwalana	1	RV MEIRING NAUDE	MEIRING NAUDE SURVEY	IZIKO MUSEUMS OF SOUTH AFRICA	MATERIAL EXAMINED
264	25.06.1979	H3175	SM 234	Caryophylliidae	Trochocyathus (Trochocyathus) sp. 2	-32.25	29.1517	32° 15' 00.00" S	29° 09' 06.00" E	500-520	30	COFFEE BAY	20	Bulungulu	1	RV MEIRING NAUDE	MEIRING NAUDE SURVEY	IZIKO MUSEUMS OF SOUTH AFRICA	MATERIAL EXAMINED
265	10.05.1977	H3176	SM 123	Caryophylliidae	Trochocyathus (Trochocyathus) sp. 2	-30.5567	30.81	30° 33' 24.00" S	30° 48' 35.99" E	690	30	SCOTTBURGH	20	Fafa	3	RV MEIRING NAUDE	MEIRING NAUDE SURVEY	IZIKO MUSEUMS OF SOUTH AFRICA	MATERIAL EXAMINED
266	29.08.1967	H3830	WCD 218 L-M	Caryophylliidae	Trochocyathus (Trochocyathus) sp. 2	-34.7217	18.2083	34° 43' 18.00" S	18° 12' 29.99" E	360-365	49	CAPE POINT	51	Buffels Wes	2	UNIVERSITY OF CAPE TOWN ECOLOGICAL SURVEY	UNIVERSITY OF CAPE TOWN ECOLOGICAL SURVEY	IZIKO MUSEUMS OF SOUTH AFRICA	MATERIAL EXAMINED
267	27.10.1961	H3832	FAL 500 H	Caryophylliidae	Trochocyathus (Trochocyathus) sp. 2	-34.2333	18.5	34° 13' 59.99" S	18° 30' 00.00" E	42	14	CAPE POINT	10	Buffels Wes	3	UNIVERSITY OF CAPE TOWN ECOLOGICAL SURVEY	UNIVERSITY OF CAPE TOWN ECOLOGICAL SURVEY	IZIKO MUSEUMS OF SOUTH AFRICA	MATERIAL EXAMINED
268	22.10.2016		DSCS-INV529	Caryophylliidae	Trochocyathus (Trochocyathus) sp. 2	-34.7847	24.7618	34°47'05.0"S	24°45'42.3"E	392-418	65	CAPE ST. FRANCIS	70	Slang	1	RV ALGOA	ACEP: DEEP SECRETS CRUISE	DEPARTMENT OF ENVIRONMENT, FORESTRY, AND FISHERIES	MATERIAL EXAMINED
269	08.07.1985	A073157	XX57	Caryophylliidae	Trochocyathus (Trochocyathus) sp. 3	-31.0967	30.3133	31° 05' 48.11" S	30° 18' 47.88" E	140	10	PORT EDWARD	24	Bilanhlolo	1	RV MEIRING NAUDE	MEIRING NAUDE SURVEY	IZIKO MUSEUMS OF SOUTH AFRICA	MATERIAL EXAMINED
270	09.07.1985	A073213	XX62	Caryophylliidae	Trochocyathus (Trochocyathus) sp. 3	-30.1067	31.0133	30° 06' 24.12" S	31° 00' 47.88" E	160-170	29	DURBAN	14	Mbokodweni	1	RV MEIRING NAUDE	MEIRING NAUDE SURVEY	IZIKO MUSEUMS OF SOUTH AFRICA	MATERIAL EXAMINED
271	28.02.1907	BMNH 1939.7.20.47		Caryophylliidae	Trochocyathus (Trochocyathus) sp. 3	-28.6667	32.25	28° 40' 00.00" S	32° 15' 00.00" E	165	20	RICHARDS BAY	8	Nhlabane	1				IMAGERY DATA
272		H3124	PF 13222	Caryophylliidae	Trochocyathus (Trochocyathus) sp. 3	-33.0842	27.8259	33° 05' 03.24" S	27° 49' 33.40" E	146-238	11	EAST LONDON	5	Gouda	1	RV PIETER FAURE	PIETER FAURE SURVEY	IZIKO MUSEUMS OF SOUTH AFRICA	MATERIAL EXAMINED
273	07.06.1990	USNM 91530	ZD4	Caryophylliidae	Trochocyathus (Trochocyathus) sp. 3	-27.185	32.8483	27° 11' 05.99" S	32° 50' 53.88" E	100	37	PONTA DO OURO	23	Kosi Bay	3	RV MEIRING NAUDE	MEIRING NAUDE SURVEY	NATIONAL MUSEUM OF NATURAL HISTORY, SMITHSONIAN, WASHINGTON DC	MATERIAL EXAMINED
274	08.06.1990	USNM 91566	ZDD3	Caryophylliidae	Trochocyathus (Trochocyathus) sp. 3	-27.225	32.825	27° 13' 30.00" S	32° 49' 30.00" E	74	42	PONTA DO OURO	27	Kosi Bay	1	RV MEIRING NAUDE	MEIRING NAUDE SURVEY	NATIONAL MUSEUM OF NATURAL HISTORY, SMITHSONIAN, WASHINGTON DC	MATERIAL EXAMINED
275	13.07.1984	A073015	S11	Caryophylliidae	Trochocyathus (Trochocyathus) sp. cf. rawsonii sensu Cairns in Cairns & Keller, 1993	-32.4167	28.9717	32° 25' 00.11" S	28° 58' 18.11" E	330 - 340	32	MAZEPPA BAY	19	Mendu	1			IZIKO MUSEUMS OF SOUTH AFRICA	MATERIAL EXAMINED
276	13.06.1988	A073206	ZQ11	Caryophylliidae	Trochocyathus (Trochocyathus) sp. cf. rawsonii sensu Cairns in Cairns & Keller, 1993	-29.0367	32.3267	29° 02' 12.11" S	32° 19' 36.12" E	760-800	36	RICHARDS BAY	49	Nhlabane	2	RV MEIRING NAUDE	MEIRING NAUDE SURVEY	IZIKO MUSEUMS OF SOUTH AFRICA	MATERIAL EXAMINED
277	04.07.1985	A073220	J 8	Caryophylliidae	Trochocyathus (Trochocyathus) sp. cf. rawsonii sensu Cairns in Cairns & Keller, 1993	-31.7467	29.55	31° 44' 48.12" S	29° 33' 00.00" E	370	13	PORT ST. JOHNS	12	Bulolo	1	RV MEIRING NAUDE	MEIRING NAUDE SURVEY	IZIKO MUSEUMS OF SOUTH AFRICA	MATERIAL EXAMINED
278	06.07.1986	A090091	I/11	Caryophylliidae	Trochocyathus (Trochocyathus) sp. cf. rawsonii sensu Cairns in Cairns & Keller, 1993	-31.6617	31.6617	31° 39' 42.00" S	31° 39' 42.00" E	300-540	152	MARGATE	152	Bilanhlolo	1			IZIKO MUSEUMS OF SOUTH AFRICA	MATERIAL EXAMINED
279		A090156	A34018-T111	Caryophylliidae	Trochocyathus (Trochocyathus) sp. cf. rawsonii sensu Cairns in Cairns & Keller, 1993					74	14	SEDGEFIELD	14	Cunge	3	RV AFRICANA	DEFF/SAEON DEMERSAL SURVEY	IZIKO MUSEUMS OF SOUTH AFRICA	MATERIAL EXAMINED
280		H1360	PF 13050	Caryophylliidae	Trochocyathus (Trochocyathus) sp. cf. rawsonii sensu Cairns in Cairns & Keller, 1993	-33.0149	27.9307	33° 00' 53.67" S	27° 55' 50.67" E	128	11	EAST LONDON	3	Buffalo	1	RV PIETER FAURE	PIETER FAURE SURVEY	IZIKO MUSEUMS OF SOUTH AFRICA	MATERIAL EXAMINED
281	20.10.1902	H1415	PF 15769	Caryophylliidae	Trochocyathus (Trochocyathus) sp. cf. rawsonii sensu Cairns in Cairns & Keller, 1993	-34.2987	18.8197	34° 17' 55.37" S	18° 49' 10.85" E	33	8	PRINGLE BAY	6	Buffels Oos	1	RV PIETER FAURE	PIETER FAURE SURVEY	IZIKO MUSEUMS OF SOUTH AFRICA	MATERIAL EXAMINED
282	30.07.1901	H1440	PF 13222	Caryophylliidae	Trochocyathus (Trochocyathus) sp. cf. rawsonii sensu Cairns in Cairns & Keller, 1993	-33.0842	27.8259	33° 05' 03.24" S	27° 49' 33.40" E	146-238	11	EAST LONDON	5	Gouda	3	RV PIETER FAURE	PIETER FAURE SURVEY	IZIKO MUSEUMS OF SOUTH AFRICA	MATERIAL EXAMINED
283	23.05.1976	H3110	SM 94	Caryophylliidae	Trochocyathus (Trochocyathus) sp. cf. rawsonii sensu Cairns in Cairns & Keller, 1993	-28.2717	32.6467	28° 16' 18.00" S	32° 38' 48.00" E	670	18	CAPE VIDAL	27	Mfolozi	26	RV MEIRING NAUDE	MEIRING NAUDE SURVEY	IZIKO MUSEUMS OF SOUTH AFRICA	MATERIAL EXAMINED
284	12.07.1901	H3113	PF 13050	Caryophylliidae	Trochocyathus (Trochocyathus) sp. cf. rawsonii sensu Cairns in Cairns & Keller, 1993	-33.0149	27.9307	33° 00' 53.67" S	27° 55' 50.67" E	128	11	EAST LONDON	3	Buffalo	2	RV PIETER FAURE	PIETER FAURE SURVEY	IZIKO MUSEUMS OF SOUTH AFRICA	MATERIAL EXAMINED
285	25.05.1978	H3171	SM 162	Caryophylliidae	Trochocyathus (Trochocyathus) sp. cf. rawsonii sensu Cairns in Cairns & Keller, 1993	-32.9167	28.5167	32° 55' 00.00" S	28° 31' 00.00" E	630	40	CINTSA MOUTH	29	Cwili	8	RV MEIRING NAUDE	MEIRING NAUDE SURVEY	IZIKO MUSEUMS OF SOUTH AFRICA	MATERIAL EXAMINED
286	26.05.1978	H3174	SM 165	Caryophylliidae	Trochocyathus (Trochocyathus) sp. cf. rawsonii sensu Cairns in Cairns & Keller, 1993	-33.1	28.1383	33° 06' 00.00" S	28° 08' 17.99" E	700-650	22	GONUBIE	21	Gqunube	1	RV MEIRING NAUDE	MEIRING NAUDE SURVEY	IZIKO MUSEUMS OF SOUTH AFRICA	MATERIAL EXAMINED
287	19.11.1947	H3829	AFR 831 G	Caryophylliidae	Trochocyathus (Trochocyathus) sp. cf. rawsonii sensu Cairns in Cairns & Keller, 1993	-35.255	18.655	35° 15' 18.00" S	18° 39' 18.00" E	547	98	GANSBAAI	103	Buffels Oos	1	UNIVERSITY OF CAPE TOWN ECOLOGICAL SURVEY	UNIVERSITY OF CAPE TOWN ECOLOGICAL SURVEY	IZIKO MUSEUMS OF SOUTH AFRICA	MATERIAL EXAMINED
288	05.10.2016		A32823	Caryophylliidae	Trochocyathus (Trochocyathus) sp. cf. rawsonii sensu Cairns in Cairns & Keller, 1993	-35.2492	22.8467	35°14'57.1"S	22°50'48.1"E	511	131	GOURITSMOND	131	Goukamma	1	RV AFRICANA	DEFF/SAEON DEMERSAL SURVEY	DEPARTMENT OF ENVIRONMENT, FORESTRY, AND FISHERIES	MATERIAL EXAMINED
289	12.05.1977		SM 134	Caryophylliidae	Vaughanella concinna	-31.5	30.4533	31° 30' 00.00" S	30° 27' 11.99" E	900	54	PORT EDWARD	49	Mtentu	1	RV MEIRING NAUDE	MEIRING NAUDE SURVEY		IMAGERY DATA
290	16.04.2004	A072973	A23079-093-4132	Caryophylliidae	Vaughanella concinna					517					1	RV AFRICANA	DEFF/SAEON DEMERSAL SURVEY	IZIKO MUSEUMS OF SOUTH AFRICA	MATERIAL EXAMINED
291	07.09.1964	USNM 91550	389C	Deltocyathidae	Deltocyathus rotulus	-30.2	32.0167	30° 12' 00.00" S	32° 01' 00.00" E	1360	28	SCOTTBURGH	21	Mkomazi	1	RV ANTON BRUUN	ANTON BRUUN SURVEY	NATIONAL MUSEUM OF NATURAL HISTORY, SMITHSONIAN, WASHINGTON DC	MATERIAL EXAMINED
292	5.2016	A090157	D00771	Dendrophylliidae	Atlantia denticulata sp. nov.	-35.5312	22.1237	35° 31' 52.31" S	22° 07' 25.28" E	170	132	GOURITSMOND	143	Goukou	1	FV COMPASS CHALLENGER	DEFF/SAEON DEMERSAL SURVEY	IZIKO MUSEUMS OF SOUTH AFRICA	MATERIAL EXAMINED
293	13.09.2016		A32786	Dendrophylliidae	Atlantia denticulata sp. nov.	-35.6555	22.0363	35° 39' 19.79" S	22° 02' 10.68" E	175	145	GOURITSMOND	152	Goukou	3	RV AFRICANA	DEFF/SAEON DEMERSAL SURVEY	DEPARTMENT OF ENVIRONMENT, FORESTRY, AND FISHERIES	MATERIAL EXAMINED
294			CCH009	Dendrophylliidae	Atlantia denticulata sp. nov.					170	132	GOURITSMOND	133	Gourits	15	FV COMPASS CHALLENGER	DEFF/SAEON DEMERSAL SURVEY	DEPARTMENT OF ENVIRONMENT, FORESTRY, AND FISHERIES	MATERIAL EXAMINED
295			SST 91 P	Dendrophylliidae	Atlantia denticulata sp. nov.										4	UNIVERSITY OF CAPE TOWN ECOLOGICAL SURVEY	UNIVERSITY OF CAPE TOWN ECOLOGICAL SURVEY	IZIKO MUSEUMS OF SOUTH AFRICA	MATERIAL EXAMINED
296	08.04.1991	USNM 1423303	CC32	Dendrophylliidae	Balanophyllia (Balanophyllia) bonaespei	-34.7867	20.1433	34° 47' 12.12" S	20° 08' 35.87" E	32	11	AGULHAS	9	De Mond-Heuningnes	1	RV SARDINOPS	NATAL SURVEY	NATIONAL MUSEUM OF NATURAL HISTORY, SMITHSONIAN, WASHINGTON DC	MATERIAL EXAMINED
297	22.04.2019		A33997	Dendrophylliidae	Balanophyllia (Balanophyllia) capensis	-34.0649	26.7032	34° 03' 53.52" S	26° 42' 11.58" E	100	39	CAPE PADRONE	40	Boknes	2	RV AFRICANA	DEFF/SAEON DEMERSAL SURVEY	DEPARTMENT OF ENVIRONMENT, FORESTRY, AND FISHERIES	MATERIAL EXAMINED
298	24.02.2016		BD17-INV02B	Dendrophylliidae	Balanophyllia (Balanophyllia) capensis	-33.0229	28.2883	33° 01' 22.58" S	28° 17' 18.05" E	122	27	CINTSA MOUTH	25	Bulura	2	RV KHUZWAYO	ACEP: IMIDA	DEPARTMENT OF ENVIRONMENT, FORESTRY, AND FISHERIES	MATERIAL EXAMINED
299		A073003		Dendrophylliidae	Balanophyllia (Balanophyllia) capensis										2			IZIKO MUSEUMS OF SOUTH AFRICA	MATERIAL EXAMINED
300		A073020		Dendrophylliidae	Balanophyllia (Balanophyllia) capensis							WAVECREST ROCKS			8			IZIKO MUSEUMS OF SOUTH AFRICA	MATERIAL EXAMINED
301	14.06.1988	A073032	XX144	Dendrophylliidae	Balanophyllia (Balanophyllia) capensis	-29.535	31.33	29° 32' 06.00" S	31° 19' 47.99" E	50	9	SHAKAS ROCK	12	Mhlali	1	RV MEIRING NAUDE	MEIRING NAUDE SURVEY	IZIKO MUSEUMS OF SOUTH AFRICA	MATERIAL EXAMINED
302	14.06.1988	A073034	XX135	Dendrophylliidae	Balanophyllia (Balanophyllia) capensis	-29.5583	31.7833	29° 33' 29.87" S	31° 46' 59.88" E	180	53	SHAKAS ROCK	46	Zinkwasi	12	RV MEIRING NAUDE	MEIRING NAUDE SURVEY	IZIKO MUSEUMS OF SOUTH AFRICA	MATERIAL EXAMINED
303		A073080	ZR4	Dendrophylliidae	Balanophyllia (Balanophyllia) capensis	-29.3567	31.9367	29° 21' 24.12" S	31° 56' 12.11" E	90	49	MTUNZINI	42	Nyoni	3	RV MEIRING NAUDE	MEIRING NAUDE SURVEY	IZIKO MUSEUMS OF SOUTH AFRICA	MATERIAL EXAMINED
304	31.05.1986	A073111		Dendrophylliidae	Balanophyllia (Balanophyllia) capensis					10		BUFFULO BAY			1			IZIKO MUSEUMS OF SOUTH AFRICA	MATERIAL EXAMINED
305	07.06.1988	A073121	XX132	Dendrophylliidae	Balanophyllia (Balanophyllia) capensis	-29.5483	31.425	29° 32' 53.88" S	31° 25' 30.00" E	65	19	SHAKAS ROCK	19	Mhlali	2	RV MEIRING NAUDE	MEIRING NAUDE SURVEY	IZIKO MUSEUMS OF SOUTH AFRICA	MATERIAL EXAMINED
306	04.07.1986	A073122	E10	Dendrophylliidae	Balanophyllia (Balanophyllia) capensis	-31.5017	29.92	31° 30' 06.11" S	29° 55' 12.00" E	200	39	PORT ST. JOHNS	13	Mkweni	2	RV MEIRING NAUDE	MEIRING NAUDE SURVEY	IZIKO MUSEUMS OF SOUTH AFRICA	MATERIAL EXAMINED
307	03.07.1985	A073163	M13	Dendrophylliidae	Balanophyllia (Balanophyllia) capensis	-32.0333	29.3183	32° 01' 59.87" S	29° 19' 05.88" E	200-210	18	COFFEE BAY	16	Mdumbi	2	RV MEIRING NAUDE	MEIRING NAUDE SURVEY	IZIKO MUSEUMS OF SOUTH AFRICA	MATERIAL EXAMINED
308	03.07.1985	A073174	M12	Dendrophylliidae	Balanophyllia (Balanophyllia) capensis	-31.98	29.28	31° 58' 48.00" S	29° 16' 48.00" E	90	14	COFFEE BAY	9	Mdumbi	8	RV MEIRING NAUDE	MEIRING NAUDE SURVEY	IZIKO MUSEUMS OF SOUTH AFRICA	MATERIAL EXAMINED
309	23.05.1959	A073188	WCD 10 T	Dendrophylliidae	Balanophyllia (Balanophyllia) capensis	-34.1567	18.275	34° 09' 24.00" S	18° 16' 29.99" E	75	31	CAPE POINT	13	Krom	1	UNIVERSITY OF CAPE TOWN ECOLOGICAL SURVEY	UNIVERSITY OF CAPE TOWN ECOLOGICAL SURVEY	IZIKO MUSEUMS OF SOUTH AFRICA	MATERIAL EXAMINED
310	17.07.1984	A073194	XX38	Dendrophylliidae	Balanophyllia (Balanophyllia) capensis	-32.9533	28.0467	32° 57' 11.87" S	28° 02' 48.12" E	30	5	GONUBIE	3	Gqunube	1	RV MEIRING NAUDE	MEIRING NAUDE SURVEY	IZIKO MUSEUMS OF SOUTH AFRICA	MATERIAL EXAMINED
311	01.06.1990	A073201	XX152	Dendrophylliidae	Balanophyllia (Balanophyllia) capensis	-29.5333	31.3333	29° 31' 59.88" S	31° 19' 59.88" E	51	10	SHAKAS ROCK	12	Mhlali	2	RV MEIRING NAUDE	MEIRING NAUDE SURVEY	IZIKO MUSEUMS OF SOUTH AFRICA	MATERIAL EXAMINED
312	01.06.1986	A073224		Dendrophylliidae	Balanophyllia (Balanophyllia) capensis					13		CAPE POINT			1			IZIKO MUSEUMS OF SOUTH AFRICA	MATERIAL EXAMINED
313	25.02.1959	A073227	FAL 368 J	Dendrophylliidae	Balanophyllia (Balanophyllia) capensis	-34.21	18.7817	34° 12' 36.00" S	18° 46' 54.00" E	40	18	PRINGLE BAY	16	Buffels Oos	5	UNIVERSITY OF CAPE TOWN ECOLOGICAL SURVEY	UNIVERSITY OF CAPE TOWN ECOLOGICAL SURVEY	IZIKO MUSEUMS OF SOUTH AFRICA	MATERIAL EXAMINED
314	18.09.1954	A073229	FAL268 Y	Dendrophylliidae	Balanophyllia (Balanophyllia) capensis										2	UNIVERSITY OF CAPE TOWN ECOLOGICAL SURVEY	UNIVERSITY OF CAPE TOWN ECOLOGICAL SURVEY	IZIKO MUSEUMS OF SOUTH AFRICA	MATERIAL EXAMINED
315	19.08.1952	A073230	FAL 83 J	Dendrophylliidae	Balanophyllia (Balanophyllia) capensis										2	UNIVERSITY OF CAPE TOWN ECOLOGICAL SURVEY	UNIVERSITY OF CAPE TOWN ECOLOGICAL SURVEY	IZIKO MUSEUMS OF SOUTH AFRICA	MATERIAL EXAMINED
316	21.04.1947	A073231	FB 202 B	Dendrophylliidae	Balanophyllia (Balanophyllia) capensis										12	UNIVERSITY OF CAPE TOWN ECOLOGICAL SURVEY	UNIVERSITY OF CAPE TOWN ECOLOGICAL SURVEY	IZIKO MUSEUMS OF SOUTH AFRICA	MATERIAL EXAMINED
317	29.07.1952	A073234	FAL 68 U	Dendrophylliidae	Balanophyllia (Balanophyllia) capensis										1	UNIVERSITY OF CAPE TOWN ECOLOGICAL SURVEY	UNIVERSITY OF CAPE TOWN ECOLOGICAL SURVEY	IZIKO MUSEUMS OF SOUTH AFRICA	MATERIAL EXAMINED
318		A073244		Dendrophylliidae	Balanophyllia (Balanophyllia) capensis										2			IZIKO MUSEUMS OF SOUTH AFRICA	MATERIAL EXAMINED
319	08.12.1962	A073246	SCD 387	Dendrophylliidae	Balanophyllia (Balanophyllia) capensis	-32.2533	28.9617	32° 15' 11.99" S	28° 57' 42.00" E	47	34	COFFEE BAY	7	Ntlonyane	1	UNIVERSITY OF CAPE TOWN ECOLOGICAL SURVEY	UNIVERSITY OF CAPE TOWN ECOLOGICAL SURVEY	IZIKO MUSEUMS OF SOUTH AFRICA	MATERIAL EXAMINED
320		A090104	FAL 53 B	Dendrophylliidae	Balanophyllia (Balanophyllia) capensis	-34.155	18.8267	34° 09' 18.00" S	18° 49' 36.00" E	18	24	PRINGLE BAY	21	Buffels Oos	1	UNIVERSITY OF CAPE TOWN ECOLOGICAL SURVEY	UNIVERSITY OF CAPE TOWN ECOLOGICAL SURVEY	IZIKO MUSEUMS OF SOUTH AFRICA	MATERIAL EXAMINED
321		A090106		Dendrophylliidae	Balanophyllia (Balanophyllia) capensis							PATERNOSTER			1			IZIKO MUSEUMS OF SOUTH AFRICA	MATERIAL EXAMINED
322	05.04.1948	A090107	AFR 985 C	Dendrophylliidae	Balanophyllia (Balanophyllia) capensis	-34.7833	20.3167	34° 46' 59.99" S	20° 19' 00.00" E	80	15	ARNISTON	21	De Mond-Heuningnes	1	UNIVERSITY OF CAPE TOWN ECOLOGICAL SURVEY	UNIVERSITY OF CAPE TOWN ECOLOGICAL SURVEY	IZIKO MUSEUMS OF SOUTH AFRICA	MATERIAL EXAMINED
323		A090108		Dendrophylliidae	Balanophyllia (Balanophyllia) capensis							FALSE BAY			3			IZIKO MUSEUMS OF SOUTH AFRICA	MATERIAL EXAMINED
324	06.04.1954	A090109	LIZ 6 G	Dendrophylliidae	Balanophyllia (Balanophyllia) capensis	-33.9683	25.6483	33° 58' 05.99" S	25° 38' 53.99" E	9	8	PORT ELIZABETH	3	Bakens River	1	UNIVERSITY OF CAPE TOWN ECOLOGICAL SURVEY	UNIVERSITY OF CAPE TOWN ECOLOGICAL SURVEY	IZIKO MUSEUMS OF SOUTH AFRICA	MATERIAL EXAMINED
325	29.07.1952	A090110	FAL 83 J	Dendrophylliidae	Balanophyllia (Balanophyllia) capensis	-34.275	18.825	34° 16' 29.99" S	18° 49' 29.99" E	14-17	11	PRINGLE BAY	8	Buffels Oos	1	UNIVERSITY OF CAPE TOWN ECOLOGICAL SURVEY	UNIVERSITY OF CAPE TOWN ECOLOGICAL SURVEY	IZIKO MUSEUMS OF SOUTH AFRICA	MATERIAL EXAMINED
326	25.02.1959	A090111	FAL 368 K	Dendrophylliidae	Balanophyllia (Balanophyllia) capensis	-34.21	18.7783	34° 12' 36.00" S	18° 46' 41.99" E	40	19	PRINGLE BAY	16	Buffels Oos	6	UNIVERSITY OF CAPE TOWN ECOLOGICAL SURVEY	UNIVERSITY OF CAPE TOWN ECOLOGICAL SURVEY	IZIKO MUSEUMS OF SOUTH AFRICA	MATERIAL EXAMINED
327	20.10.1985	A090120		Dendrophylliidae	Balanophyllia (Balanophyllia) capensis	-33.9833	18.35	33° 58' 59.99" S	18° 21' 00.00" E	17	16	CAPE TOWN	16	Diep	2			IZIKO MUSEUMS OF SOUTH AFRICA	MATERIAL EXAMINED
328		BMNH_1939.7.20.479–500	PF7007	Dendrophylliidae	Balanophyllia (Balanophyllia) capensis										2	RV PIETER FAURE	PIETER FAURE SURVEY		IMAGERY DATA
329		EIa3		Dendrophylliidae	Balanophyllia (Balanophyllia) capensis										23			OCEANOGRAPHIC RESEARCH INSTITUTE, DURBAN	MATERIAL EXAMINED
330		EIa4		Dendrophylliidae	Balanophyllia (Balanophyllia) capensis										1			OCEANOGRAPHIC RESEARCH INSTITUTE, DURBAN	MATERIAL EXAMINED
331		EIa5		Dendrophylliidae	Balanophyllia (Balanophyllia) capensis										1			OCEANOGRAPHIC RESEARCH INSTITUTE, DURBAN	MATERIAL EXAMINED
332	10.09.1901	H1368	PF 13809	Dendrophylliidae	Balanophyllia (Balanophyllia) capensis	-33.8944	26.85	33° 53' 39.99" S	26° 51' 00.00" E	121	29	KENTON ON SEA	29	Boesmans	9	RV PIETER FAURE	PIETER FAURE SURVEY	IZIKO MUSEUMS OF SOUTH AFRICA	MATERIAL EXAMINED
333	29.01.1899	H1371	PF 915	Dendrophylliidae	Balanophyllia (Balanophyllia) capensis	-33.0133	27.9219	33° 00' 48.00" S	27° 55' 18.73" E	Low tide	3	EAST LONDON	2	Buffalo	1	RV PIETER FAURE	PIETER FAURE SURVEY	IZIKO MUSEUMS OF SOUTH AFRICA	MATERIAL EXAMINED
334	03.09.1901	H1377	PF 13655	Dendrophylliidae	Balanophyllia (Balanophyllia) capensis	-33.5	27.15	33° 30' 00.00" S	27° 08' 59.99" E	93	28	PORT ALFRED	3	Old Womans's	2	RV PIETER FAURE	PIETER FAURE SURVEY		IMAGERY DATA
335	03.09.1901	H1377	PF 13655	Dendrophylliidae	Balanophyllia (Balanophyllia) capensis	-33.5	27.15	33° 30' 00.00" S	27° 08' 59.99" E	93	28	PORT ALFRED	3	Old Womans's		RV PIETER FAURE	PIETER FAURE SURVEY	IZIKO MUSEUMS OF SOUTH AFRICA	MATERIAL EXAMINED
336	25.09.1901	H1383	PF 13959	Dendrophylliidae	Balanophyllia (Balanophyllia) capensis	-33.8167	26.2833	33° 49' 00.00" S	26° 16' 59.99" E	65	18	CAPE PADRONE	30	Boknes	1	RV PIETER FAURE	PIETER FAURE SURVEY	IZIKO MUSEUMS OF SOUTH AFRICA	MATERIAL EXAMINED
337	07.11.1898	H1402	PF 543	Dendrophylliidae	Balanophyllia (Balanophyllia) capensis	-33.9042	26.3833	33° 54' 15.00" S	26° 22' 59.99" E	0	16	CAPE PADRONE	28	Boknes	2	RV PIETER FAURE	PIETER FAURE SURVEY	IZIKO MUSEUMS OF SOUTH AFRICA	MATERIAL EXAMINED
338	20.10.1902	H1438	PF 15770	Dendrophylliidae	Balanophyllia (Balanophyllia) capensis	-34.2987	18.8197	34° 17' 55.37" S	18° 49' 10.85" E	33	8	PRINGLE BAY	6	Buffels Oos	1	RV PIETER FAURE	PIETER FAURE SURVEY	IZIKO MUSEUMS OF SOUTH AFRICA	MATERIAL EXAMINED
339	23.09.1901	H1471	PF 13914	Dendrophylliidae	Balanophyllia (Balanophyllia) capensis	-29.1767	31.85	29° 10' 36.00" S	31° 51' 00.00" E	115	27	MTUNZINI	25	Matigulu	3	RV PIETER FAURE	PIETER FAURE SURVEY	IZIKO MUSEUMS OF SOUTH AFRICA	MATERIAL EXAMINED
340	30.07.1901	H1479	PF 13222	Dendrophylliidae	Balanophyllia (Balanophyllia) capensis	-33.0842	27.8259	33° 05' 03.24" S	27° 49' 33.40" E	146-238	11	EAST LONDON	5	Gouda	3	RV PIETER FAURE	PIETER FAURE SURVEY	IZIKO MUSEUMS OF SOUTH AFRICA	MATERIAL EXAMINED
341	23.09.1901	H1483	PF 13914	Dendrophylliidae	Balanophyllia (Balanophyllia) capensis	-29.1767	31.85	29° 10' 36.00" S	31° 51' 00.00" E	115	27	MTUNZINI	25	Matigulu	9	RV PIETER FAURE	PIETER FAURE SURVEY	IZIKO MUSEUMS OF SOUTH AFRICA	MATERIAL EXAMINED
342	05.03.1900	H1484	PFF 2028	Dendrophylliidae	Balanophyllia (Balanophyllia) capensis	-33.9	18.4	33° 53' 59.99" S	18° 23' 59.99" E	40	14	CAPE TOWN	8	Diep	2	RV PIETER FAURE	PIETER FAURE SURVEY	IZIKO MUSEUMS OF SOUTH AFRICA	MATERIAL EXAMINED
343	31.12.1900	H1501	PF 1134	Dendrophylliidae	Balanophyllia (Balanophyllia) capensis	-33.2	30.8167	33° 12' 00.00" S	30° 49' 00.00" E	73	207	COFFEE BAY	207	Mdumbi	1	RV PIETER FAURE	PIETER FAURE SURVEY	IZIKO MUSEUMS OF SOUTH AFRICA	MATERIAL EXAMINED
344	03.09.1901	H3043	PF 13654	Dendrophylliidae	Balanophyllia (Balanophyllia) capensis	-33.5	27.15	33° 30' 00.00" S	27° 08' 59.99" E	93	28	PORT ALFRED	3	Old Womans's	6	RV PIETER FAURE	PIETER FAURE SURVEY	IZIKO MUSEUMS OF SOUTH AFRICA	MATERIAL EXAMINED
345	08.10.1902	H3044	PF 15593	Dendrophylliidae	Balanophyllia (Balanophyllia) capensis	-34.2101	18.4627	34° 12' 36.38" S	18° 27' 45.71" E	31	17	CAPE POINT	7	Elsies	9	RV PIETER FAURE	PIETER FAURE SURVEY	IZIKO MUSEUMS OF SOUTH AFRICA	MATERIAL EXAMINED
346	10.09.1901	H3045	PF 13809	Dendrophylliidae	Balanophyllia (Balanophyllia) capensis	-33.8944	26.85	33° 53' 39.99" S	26° 51' 00.00" E	121	29	KENTON ON SEA	29	Boesmans	1	RV PIETER FAURE	PIETER FAURE SURVEY	IZIKO MUSEUMS OF SOUTH AFRICA	MATERIAL EXAMINED
347	21.09.1901	H3046	PF 13887	Dendrophylliidae	Balanophyllia (Balanophyllia) capensis	-33.7188	26.6272	33° 43' 07.59" S	26° 37' 37.95" E	90	6	KENTON ON SEA	5	Boknes	3	RV PIETER FAURE	PIETER FAURE SURVEY	IZIKO MUSEUMS OF SOUTH AFRICA	MATERIAL EXAMINED
348		H3047		Dendrophylliidae	Balanophyllia (Balanophyllia) capensis	-34.1771	22.1553	34° 10' 37.57" S	22° 09' 19.14" E	54	2	MOSSELBAAI	10	Hartenbos	6			IZIKO MUSEUMS OF SOUTH AFRICA	MATERIAL EXAMINED
349	10.04.1958	H3048		Dendrophylliidae	Balanophyllia (Balanophyllia) capensis	-34.1919	18.4321	34° 11' 30.71" S	18° 25' 55.55" E	0	20	CAPE POINT	4	Elsies	1			IZIKO MUSEUMS OF SOUTH AFRICA	MATERIAL EXAMINED
350	2.05.1978	H3143	SM 163	Dendrophylliidae	Balanophyllia (Balanophyllia) capensis	-33.0767	28.11	33° 04' 35.99" S	28° 06' 35.99" E	90	18	GONUBIE	18	Gqunube	1	RV MEIRING NAUDE	MEIRING NAUDE SURVEY	IZIKO MUSEUMS OF SOUTH AFRICA	MATERIAL EXAMINED
351	29.05.1978	H3144	SM 179	Dendrophylliidae	Balanophyllia (Balanophyllia) capensis	-33.505	27.3683	33° 30' 18.00" S	27° 22' 05.99" E	80	47	PORT ALFRED	14	Mgwalana	19	RV MEIRING NAUDE	MEIRING NAUDE SURVEY	IZIKO MUSEUMS OF SOUTH AFRICA	MATERIAL EXAMINED
352	03.05.1978	H3145	SM 185	Dendrophylliidae	Balanophyllia (Balanophyllia) capensis	-33.655	27.1933	33° 39' 18.00" S	27° 11' 35.99" E	90	15	PORT ALFRED	11	Riet	19	RV MEIRING NAUDE	MEIRING NAUDE SURVEY	IZIKO MUSEUMS OF SOUTH AFRICA	MATERIAL EXAMINED
353	29.05.1978	H3146	SM 180	Dendrophylliidae	Balanophyllia (Balanophyllia) capensis	-33.49	27.3833	33° 29' 24.00" S	27° 22' 59.99" E	80	46	PORT ALFRED	12	Mgwalana	1	RV MEIRING NAUDE	MEIRING NAUDE SURVEY	IZIKO MUSEUMS OF SOUTH AFRICA	MATERIAL EXAMINED
354	21.05.1984	H3367		Dendrophylliidae	Balanophyllia (Balanophyllia) capensis	-33.8333	25.6667	33° 49' 59.99" S	25° 40' 00.00" E		15	PORT ELIZABETH	16	Bakens River	2			IZIKO MUSEUMS OF SOUTH AFRICA	MATERIAL EXAMINED
355	06.02.1962	H3835	SCD 296 P	Dendrophylliidae	Balanophyllia (Balanophyllia) capensis	-33.15	28.0333	33° 08' 59.99" S	28° 01' 59.99" E	84	21	EAST LONDON	18	Buffalo	1	UNIVERSITY OF CAPE TOWN ECOLOGICAL SURVEY	UNIVERSITY OF CAPE TOWN ECOLOGICAL SURVEY	IZIKO MUSEUMS OF SOUTH AFRICA	MATERIAL EXAMINED
356	23.04.1958	USNM 91776	SAT 6	Dendrophylliidae	Balanophyllia (Balanophyllia) capensis	-29.8	31.2667	29° 48' 00.00" S	31° 16' 00.00" E	232	26	DURBAN	22	Beachwood Mangroves Nature Re	9			NATIONAL MUSEUM OF NATURAL HISTORY, SMITHSONIAN, WASHINGTON DC	MATERIAL EXAMINED
357		YPM 6827		Dendrophylliidae	Balanophyllia (Balanophyllia) capensis					567		SIMONSTOWN			1				IMAGERY DATA
358	29.01.2018		NANSEN-INV16	Dendrophylliidae	Balanophyllia (Balanophyllia) capensis	-30.3003	30.9132	30° 18' 01.19" S	30° 54' 47.40" E	226	16	SCOTTBURGH	16	Mahlongwana	1	RV NANSEN	NANSEN: EAST COAST SURVEY	DEPARTMENT OF ENVIRONMENT, FORESTRY, AND FISHERIES	MATERIAL EXAMINED
359	29.05.1978		SM 179	Dendrophylliidae	Balanophyllia (Balanophyllia) capensis	-33.505	27.3683	33° 30' 18.00" S	27° 22' 05.99" E	80	47	PORT ALFRED	14	Mgwalana	1	RV MEIRING NAUDE	MEIRING NAUDE SURVEY		IMAGERY DATA
360			SS Valdivia	Dendrophylliidae	Balanophyllia (Balanophyllia) capensis										1	SS VALDIVIA			IMAGERY DATA
361	13.06.1988	A073016	ZQ10	Dendrophylliidae	Balanophyllia (Balanophyllia) diademata	-29.015	32.26	29° 00' 54.00" S	32° 15' 35.99" E	500	31	RICHARDS BAY	46	Mlalazi Estuary	1	RV MEIRING NAUDE	MEIRING NAUDE SURVEY	IZIKO MUSEUMS OF SOUTH AFRICA	MATERIAL EXAMINED
362			Fholon-INV1	Dendrophylliidae	Balanophyllia (Balanophyllia) diademata					120		SODWANA			1		GOMBESSA COELOCANTH EXPEDITION	DEPARTMENT OF ENVIRONMENT, FORESTRY, AND FISHERIES	MATERIAL EXAMINED
363	07.06.1990	USNM 91780	ZC10	Dendrophylliidae	Balanophyllia (Balanophyllia) diffusa	-27.1	32.883	27° 06' 00.00" S	32° 52' 58.80" E	74	27	PONTA DO OURO	18	Kosi Bay	1	RV MEIRING NAUDE	MEIRING NAUDE SURVEY	NATIONAL MUSEUM OF NATURAL HISTORY, SMITHSONIAN, WASHINGTON DC	MATERIAL EXAMINED
364	09.09.1964	USNM 91782	390S	Dendrophylliidae	Balanophyllia (Balanophyllia) diffusa	-29.58	31.7	29° 34' 47.99" S	31° 41' 59.99" E	138	26	PORT ST. JOHNS	26	Bulolo	1	RV ANTON BRUUN	ANTON BRUUN SURVEY	NATIONAL MUSEUM OF NATURAL HISTORY, SMITHSONIAN, WASHINGTON DC	MATERIAL EXAMINED
365	24.02.2016		BD17-INV02B	Dendrophylliidae	Balanophyllia (Balanophyllia) sp. cf. malouinensis	-33.0229	28.2883	33° 01' 22.58" S	28° 17' 18.05" E	122	27	CINTSA MOUTH	25	Bulura	2	RV KHUZWAYO	ACEP: IMIDA	DEPARTMENT OF ENVIRONMENT, FORESTRY, AND FISHERIES	MATERIAL EXAMINED
366		A073031	J9	Dendrophylliidae	Balanophyllia (Balanophyllia) sp. cf. malouinensis	-31.7383	29.545	31° 44' 17.87" S	29° 32' 42.00" E	300	12	PORT ST. JOHNS	11	Bulolo	3	RV MEIRING NAUDE	MEIRING NAUDE SURVEY	IZIKO MUSEUMS OF SOUTH AFRICA	MATERIAL EXAMINED
367	06.06.1987	A073085	ZA5	Dendrophylliidae	Balanophyllia (Balanophyllia) sp. cf. malouinensis	-26.9112	32.9183	26° 54' 40.32" S	32° 55' 05.88" E	47	7	PONTA DO OURO	8	Kosi - Kumpungwini (Sifungwe)	1	RV MEIRING NAUDE	MEIRING NAUDE SURVEY	IZIKO MUSEUMS OF SOUTH AFRICA	MATERIAL EXAMINED
368	13.06.1988	A073183	ZQ7	Dendrophylliidae	Balanophyllia (Balanophyllia) sp. cf. malouinensis	-29.0067	32.2	29° 00' 24.11" S	32° 12' 00.00" E	152	27	RICHARDS BAY	40	Mlalazi Estuary	3	RV MEIRING NAUDE	MEIRING NAUDE SURVEY	IZIKO MUSEUMS OF SOUTH AFRICA	MATERIAL EXAMINED
369	10.05.1977	A073184	SM 121	Dendrophylliidae	Balanophyllia (Balanophyllia) sp. cf. malouinensis	-30.5667	31	30° 34' 00.00" S	31° 00' 00.00" E	900-625	39	SCOTTBURGH	36	Fafa	2	RV MEIRING NAUDE	MEIRING NAUDE SURVEY	IZIKO MUSEUMS OF SOUTH AFRICA	MATERIAL EXAMINED
370	09.07.1985	A073186	XX70	Dendrophylliidae	Balanophyllia (Balanophyllia) sp. cf. malouinensis	-30.0183	31.0533	30° 01' 05.87" S	31° 03' 11.88" E	150	20	DURBAN	13	Mbokodweni	1	RV MEIRING NAUDE	MEIRING NAUDE SURVEY	IZIKO MUSEUMS OF SOUTH AFRICA	MATERIAL EXAMINED
371	30.07.1901	H3065	PF 13222	Dendrophylliidae	Balanophyllia (Balanophyllia) sp. cf. malouinensis	-33.0842	27.8259	33° 05' 03.24" S	27° 49' 33.40" E	146-238	11	EAST LONDON	5	Gouda	1	RV PIETER FAURE	PIETER FAURE SURVEY	IZIKO MUSEUMS OF SOUTH AFRICA	MATERIAL EXAMINED
372	30.07.1901	H3066	PF 13222	Dendrophylliidae	Balanophyllia (Balanophyllia) sp. cf. malouinensis	-33.0842	27.8259	33° 05' 03.24" S	27° 49' 33.40" E	146-238	11	EAST LONDON	5	Gouda	1	RV PIETER FAURE	PIETER FAURE SURVEY	IZIKO MUSEUMS OF SOUTH AFRICA	MATERIAL EXAMINED
373	30.07.1901	H3067	PF 13222	Dendrophylliidae	Balanophyllia (Balanophyllia) sp. cf. malouinensis	-33.0842	27.8259	33° 05' 03.24" S	27° 49' 33.40" E	146-238	11	EAST LONDON	5	Gouda	15	RV PIETER FAURE	PIETER FAURE SURVEY	IZIKO MUSEUMS OF SOUTH AFRICA	MATERIAL EXAMINED
374	14.08.1901	H3068	PF 13479	Dendrophylliidae	Balanophyllia (Balanophyllia) sp. cf. malouinensis	-32.5667	28.55	32° 34' 00.00" S	28° 33' 00.00" E	174	14	MAZEPPA BAY	20	Great Kei	3	RV PIETER FAURE	PIETER FAURE SURVEY	IZIKO MUSEUMS OF SOUTH AFRICA	MATERIAL EXAMINED
375	30.07.1901	H3069	PF 13222	Dendrophylliidae	Balanophyllia (Balanophyllia) sp. cf. malouinensis	-33.0842	27.8259	33° 05' 03.24" S	27° 49' 33.40" E	146-238	11	EAST LONDON	5	Gouda	1	RV PIETER FAURE	PIETER FAURE SURVEY	IZIKO MUSEUMS OF SOUTH AFRICA	MATERIAL EXAMINED
376	28.01.1899	H3070	PF 907	Dendrophylliidae	Balanophyllia (Balanophyllia) sp. cf. malouinensis	-33.105	28.1833	33° 06' 17.99" S	28° 10' 59.99" E	155	25	GONUBIE	24	Gqunube	1	RV PIETER FAURE	PIETER FAURE SURVEY	IZIKO MUSEUMS OF SOUTH AFRICA	MATERIAL EXAMINED
377	30.07.1901	H833	PF 13222	Dendrophylliidae	Balanophyllia (Balanophyllia) sp. cf. malouinensis	-33.0842	27.8259	33° 05' 03.24" S	27° 49' 33.40" E	146-238	11	EAST LONDON	5	Gouda	1	RV PIETER FAURE	PIETER FAURE SURVEY	IZIKO MUSEUMS OF SOUTH AFRICA	MATERIAL EXAMINED
378		A073157	XX57	Dendrophylliidae	Balanophyllia (Eupsammia) stimpsonii	-31.0967	30.3133	31° 05' 48.11" S	30° 18' 47.88" E	140	10	PORT EDWARD	24	Bilanhlolo	2	RV MEIRING NAUDE	MEIRING NAUDE SURVEY	IZIKO MUSEUMS OF SOUTH AFRICA	MATERIAL EXAMINED
379	20.12.1900	H3196	PF 10946	Dendrophylliidae	Balanophyllia (Eupsammia) stimpsonii	-29.5667	31.1833	29° 34' 00.00" S	31° 10' 59.99" E	66	9	SHAKAS ROCK	2	Tongati	1	RV PIETER FAURE	PIETER FAURE SURVEY	IZIKO MUSEUMS OF SOUTH AFRICA	MATERIAL EXAMINED
380	24.02.1959	H3831	FAL 355 F	Dendrophylliidae	Balanophyllia (Eupsammia) stimpsonii	-34.3883	18.6567	34° 23' 17.99" S	18° 39' 24.00" E	97-99	16	CAPE POINT	18	Buffels Oos	1	UNIVERSITY OF CAPE TOWN ECOLOGICAL SURVEY	UNIVERSITY OF CAPE TOWN ECOLOGICAL SURVEY	IZIKO MUSEUMS OF SOUTH AFRICA	MATERIAL EXAMINED
381	08.06.1988	A073119	ZK3	Dendrophylliidae	Dendrophyllia arbuscula	-27.79	32.6483	27° 47' 23.99" S	32° 38' 53.87" E	65-70	39	CAPE VIDAL	29	Mgobezeleni	1	RV MEIRING NAUDE	MEIRING NAUDE SURVEY	IZIKO MUSEUMS OF SOUTH AFRICA	MATERIAL EXAMINED
382	09.25.1901	H3064	PF 13959	Dendrophylliidae	Dendrophyllia arbuscula	-33.8167	26.2833	33° 49' 00.00" S	26° 16' 59.99" E	65	18	CAPE PADRONE	30	Boknes	1	RV PIETER FAURE	PIETER FAURE SURVEY	IZIKO MUSEUMS OF SOUTH AFRICA	MATERIAL EXAMINED
383	15.04.2002	H5104	D54	Dendrophylliidae	Dendrophyllia arbuscula	-27.6107	32.6675	27° 36' 38.45" S	32° 40' 02.99" E	53	59	CAPE VIDAL	9	Mgobezeleni	1			IZIKO MUSEUMS OF SOUTH AFRICA	MATERIAL EXAMINED
384	01.06.1990	USNM 91815	XX153	Dendrophylliidae	Dendrophyllia arbuscula	-29.5367	31.33	29° 32' 12.11" S	31° 19' 47.99" E	50	10	SHAKAS ROCK	12	Mhlali	2	RV MEIRING NAUDE	MEIRING NAUDE SURVEY	NATIONAL MUSEUM OF NATURAL HISTORY, SMITHSONIAN, WASHINGTON DC	MATERIAL EXAMINED
385	05.06.1990	USNM 91816	ZB11	Dendrophylliidae	Dendrophyllia arbuscula	-27.0033	32.905	27° 00' 11.87" S	32° 54' 18.00" E	68	17	PONTA DO OURO	10	Kosi - Kumpungwini (Sifungwe)	3	RV MEIRING NAUDE	MEIRING NAUDE SURVEY	NATIONAL MUSEUM OF NATURAL HISTORY, SMITHSONIAN, WASHINGTON DC	MATERIAL EXAMINED
386	06.06.1990	USNM 91817	ZB18	Dendrophylliidae	Dendrophyllia arbuscula	-27.0067	32.92	27° 00' 24.11" S	32° 55' 12.00" E	66	17	PONTA DO OURO	11	Kosi - Kumpungwini (Sifungwe)	1	RV MEIRING NAUDE	MEIRING NAUDE SURVEY	NATIONAL MUSEUM OF NATURAL HISTORY, SMITHSONIAN, WASHINGTON DC	MATERIAL EXAMINED
387	06.06.1990	USNM 91818	ZB20	Dendrophylliidae	Dendrophyllia arbuscula	-27.0183	32.9183	27° 01' 05.87" S	32° 55' 05.88" E	69-73	19	PONTA DO OURO	12	Kosi - Kumpungwini (Sifungwe)	2	RV MEIRING NAUDE	MEIRING NAUDE SURVEY	NATIONAL MUSEUM OF NATURAL HISTORY, SMITHSONIAN, WASHINGTON DC	MATERIAL EXAMINED
388	07.06.1990	USNM 91819	ZC11	Dendrophylliidae	Dendrophyllia arbuscula	-27.1133	32.8817	27° 06' 47.87" S	32° 52' 54.12" E	74	29	PONTA DO OURO	19	Kosi Bay	1	RV MEIRING NAUDE	MEIRING NAUDE SURVEY	NATIONAL MUSEUM OF NATURAL HISTORY, SMITHSONIAN, WASHINGTON DC	MATERIAL EXAMINED
389	06.06.1990	USNM 91820	ZD6	Dendrophylliidae	Dendrophyllia arbuscula	-27.2167	32.8283	27° 13' 00.11" S	32° 49' 41.87" E	72	41	PONTA DO OURO	26	Kosi Bay	1	RV MEIRING NAUDE	MEIRING NAUDE SURVEY	NATIONAL MUSEUM OF NATURAL HISTORY, SMITHSONIAN, WASHINGTON DC	MATERIAL EXAMINED
390	24.02.2016		BD13-INV03	Dendrophylliidae	Dendrophyllia cladonia	-32.9831	28.3197	32° 58' 59.08" S	28° 19' 10.82" E	104	26	CINTSA MOUTH	25	Bulura	6	RV KHUZWAYO	ACEP: IMIDA	DEPARTMENT OF ENVIRONMENT, FORESTRY, AND FISHERIES	MATERIAL EXAMINED
391	12.04.2015		D00491	Dendrophylliidae	Dendrophyllia cladonia	-35.9045	20.7628	35° 54' 16.19" S	20° 45' 46.19" E	135	138	AGULHAS	145	De Mond-Heuningnes	1	RV AFRICANA	DEFF/SAEON DEMERSAL SURVEY	DEPARTMENT OF ENVIRONMENT, FORESTRY, AND FISHERIES	MATERIAL EXAMINED
392	07.05.2015		D00584	Dendrophylliidae	Dendrophyllia cladonia	-34.5757	23.1012	34° 34' 32.40" S	23° 06' 04.20" E	111	56	KNYSNA	57	Goukamma	1	RV AFRICANA	DEFF/SAEON DEMERSAL SURVEY	DEPARTMENT OF ENVIRONMENT, FORESTRY, AND FISHERIES	MATERIAL EXAMINED
393	08.07.1985	A073012	XX59	Dendrophylliidae	Dendrophyllia cladonia	-31.113	30.2967	31° 06' 46.79" S	30° 17' 48.12" E	120-125	10	PORT EDWARD	27	Bilanhlolo	1	RV MEIRING NAUDE	MEIRING NAUDE SURVEY	IZIKO MUSEUMS OF SOUTH AFRICA	MATERIAL EXAMINED
394	13.07.1984	A073015	S11	Dendrophylliidae	Dendrophyllia cladonia	-32.4167	28.9717	32° 25' 00.11" S	28° 58' 18.11" E	330-340	32	MAZEPPA BAY	19	Mendu	2	RV MEIRING NAUDE	MEIRING NAUDE SURVEY	IZIKO MUSEUMS OF SOUTH AFRICA	MATERIAL EXAMINED
395	09.06.1988	A073028	ZL3	Dendrophylliidae	Dendrophyllia cladonia	-27.905	32.6333	27° 54' 18.00" S	32° 37' 59.87" E	105	26	CAPE VIDAL	25	St Lucia - Lake St Lucia	4	RV MEIRING NAUDE	MEIRING NAUDE SURVEY	IZIKO MUSEUMS OF SOUTH AFRICA	MATERIAL EXAMINED
396	14.06.1988	A073042	XX134	Dendrophylliidae	Dendrophyllia cladonia	-29.5483	31.7867	29° 32' 53.88" S	31° 47' 12.11" E	200	53	SHAKAS ROCK	46	Zinkwasi	1	RV MEIRING NAUDE	MEIRING NAUDE SURVEY	IZIKO MUSEUMS OF SOUTH AFRICA	MATERIAL EXAMINED
397	08.07.1985	A073046	XX58	Dendrophylliidae	Dendrophyllia cladonia	-31.09	30.3	31° 05' 23.99" S	30° 18' 00.00" E	125	9	PORT EDWARD	24	Bilanhlolo	10	RV MEIRING NAUDE	MEIRING NAUDE SURVEY	IZIKO MUSEUMS OF SOUTH AFRICA	MATERIAL EXAMINED
398	11.06.1988	A073057	ZM9	Dendrophylliidae	Dendrophyllia cladonia	-28.1383	32.615	28° 08' 17.88" S	32° 36' 54.00" E	200	6	CAPE VIDAL	17	St Lucia - Lake St Lucia	1	RV MEIRING NAUDE	MEIRING NAUDE SURVEY	IZIKO MUSEUMS OF SOUTH AFRICA	MATERIAL EXAMINED
399		A073076		Dendrophylliidae	Dendrophyllia cladonia										1			IZIKO MUSEUMS OF SOUTH AFRICA	MATERIAL EXAMINED
400	04.06.1987	A073165	ZC2	Dendrophylliidae	Dendrophyllia cladonia	-27.105	32.8667	27° 06' 18.00" S	32° 52' 00.12" E	50	28	PONTA DO OURO	17	Kosi Bay	1	RV MEIRING NAUDE	MEIRING NAUDE SURVEY	IZIKO MUSEUMS OF SOUTH AFRICA	MATERIAL EXAMINED
401	10.06.1988	A073212	ZM7	Dendrophylliidae	Dendrophyllia cladonia	-28.1183	32.61	28° 07' 05.88" S	32° 36' 35.99" E	145	5	CAPE VIDAL	16	St Lucia - Lake St Lucia	4	RV MEIRING NAUDE	MEIRING NAUDE SURVEY	IZIKO MUSEUMS OF SOUTH AFRICA	MATERIAL EXAMINED
402	04.09.1901	H1362	PF 13728	Dendrophylliidae	Dendrophyllia cladonia	-33.5	27.15	33° 30' 00.00" S	27° 08' 59.99" E	90	28	PORT ALFRED	3	Old Womans's	1	RV PIETER FAURE	PIETER FAURE SURVEY	IZIKO MUSEUMS OF SOUTH AFRICA	MATERIAL EXAMINED
403	06.04.1901	H1412	FAL 214 C	Dendrophylliidae	Dendrophyllia cladonia											UNIVERSITY OF CAPE TOWN ECOLOGICAL SURVEY	UNIVERSITY OF CAPE TOWN ECOLOGICAL SURVEY		IMAGERY DATA
404	06.04.1901	H1412		Dendrophylliidae	Dendrophyllia cladonia	-30.7373	30.4596	30° 44' 14.23" S	30° 27' 34.72" E		2	PORT SHEPSTONE	2	Mzimkulu	6			IZIKO MUSEUMS OF SOUTH AFRICA	MATERIAL EXAMINED
405	20.02.1902	H1445	PF 14305	Dendrophylliidae	Dendrophyllia cladonia	-34.1	23.4	34° 06' 00.00" S	23° 23' 59.99" E	146	4	PLETT	7	Piesang	1	RV PIETER FAURE	PIETER FAURE SURVEY	IZIKO MUSEUMS OF SOUTH AFRICA	MATERIAL EXAMINED
406	27.02.1901	H1447	PF 10216	Dendrophylliidae	Dendrophyllia cladonia	-28.6833	32.5667	28° 40' 59.99" S	32° 34' 00.00" E	73	38	ST. LUCIA ESTUARY	31	Nhlabane	1	RV PIETER FAURE	PIETER FAURE SURVEY	IZIKO MUSEUMS OF SOUTH AFRICA	MATERIAL EXAMINED
407		H1513		Dendrophylliidae	Dendrophyllia cladonia	-33.6	28.1833	33° 36' 00.00" S	28° 10' 59.99" E	174	68	KIDDS BEACH	68	Gouda	1			IZIKO MUSEUMS OF SOUTH AFRICA	MATERIAL EXAMINED
408	28.01.1899	H2833	PF 907	Dendrophylliidae	Dendrophyllia cladonia	-33.105	28.1833	33° 06' 17.99" S	28° 10' 59.99" E	155	25	GONUBIE	24	Gqunube		RV PIETER FAURE	PIETER FAURE SURVEY	IZIKO MUSEUMS OF SOUTH AFRICA	MATERIAL EXAMINED
409	03.09.1901	H3042	PF 13654	Dendrophylliidae	Dendrophyllia cladonia	-33.5	27.15	33° 30' 00.00" S	27° 08' 59.99" E	93	28	PORT ALFRED	3	Old Womans's	1	RV PIETER FAURE	PIETER FAURE SURVEY	IZIKO MUSEUMS OF SOUTH AFRICA	MATERIAL EXAMINED
410	10.20.1902	H3058	PF 15770	Dendrophylliidae	Dendrophyllia cladonia	-34.2987	18.8197	34° 17' 55.37" S	18° 49' 10.85" E	33	9	PRINGLE BAY	7	Buffels Oos	1	RV PIETER FAURE	PIETER FAURE SURVEY	IZIKO MUSEUMS OF SOUTH AFRICA	MATERIAL EXAMINED
411	09.25.1901	H3064	PF 13959	Dendrophylliidae	Dendrophyllia cladonia	-33.8167	26.2833	33° 49' 00.00" S	26° 16' 59.99" E	65	18	CAPE PADRONE	30	Boknes	1	RV PIETER FAURE	PIETER FAURE SURVEY	IZIKO MUSEUMS OF SOUTH AFRICA	MATERIAL EXAMINED
412	09.10.1983	H3413		Dendrophylliidae	Dendrophyllia cladonia	-34.7367	19.4267	34° 44' 12.00" S	19° 25' 36.00" E	70-50	18	GANSBAAI	38	Ratels	1			IZIKO MUSEUMS OF SOUTH AFRICA	MATERIAL EXAMINED
413	17.05.1958	H3838	NAD 2 R	Dendrophylliidae	Dendrophyllia cladonia	-30.8	30.485	30° 48' 00.00" S	30° 29' 05.99" E		7	PORT SHEPSTONE	7	Boboyi	1	UNIVERSITY OF CAPE TOWN ECOLOGICAL SURVEY	UNIVERSITY OF CAPE TOWN ECOLOGICAL SURVEY	IZIKO MUSEUMS OF SOUTH AFRICA	MATERIAL EXAMINED
414	09.09.1964	USNM 91823	390S	Dendrophylliidae	Dendrophyllia cladonia	-29.58	31.7	29° 34' 47.99" S	31° 41' 59.99" E	138	26	PORT ST. JOHNS	26	Bulolo	48	RV ANTON BRUUN	ANTON BRUUN SURVEY	NATIONAL MUSEUM OF NATURAL HISTORY, SMITHSONIAN, WASHINGTON DC	MATERIAL EXAMINED
415	30.07.1964	USNM 91825	357E	Dendrophylliidae	Dendrophyllia cladonia	-29.17	32.08	29° 10' 12.00" S	32° 04' 47.99" E	168	35	PORT DUNFORD	38	Mlalazi Estuary	7	RV ANTON BRUUN	ANTON BRUUN SURVEY	NATIONAL MUSEUM OF NATURAL HISTORY, SMITHSONIAN, WASHINGTON DC	MATERIAL EXAMINED
416	24.05.2016		D00829	Dendrophylliidae	Dendrophyllia cladonia	-35.866	21.1208	35° 51' 57.60" S	21° 07' 14.87" E	122	153	AGULHAS	157	De Mond-Heuningnes	1	RV AFRICANA	DEFF/SAEON DEMERSAL SURVEY	DEPARTMENT OF ENVIRONMENT, FORESTRY, AND FISHERIES	MATERIAL EXAMINED
417	24.05.2016		D00832	Dendrophylliidae	Dendrophyllia cladonia	-35.9143	21.7135	35° 54' 51.47" S	21° 42' 48.59" E	165	171	STILBAAI	172	Goukou	1	RV AFRICANA	DEFF/SAEON DEMERSAL SURVEY	DEPARTMENT OF ENVIRONMENT, FORESTRY, AND FISHERIES	MATERIAL EXAMINED
418	28.05.2016		D00851	Dendrophylliidae	Dendrophyllia cladonia	-35.1373	20.4153	35° 08' 14.27" S	20° 24' 55.08" E	113	50	AGULHAS	55	De Mond-Heuningnes	1	RV AFRICANA	DEFF/SAEON DEMERSAL SURVEY	DEPARTMENT OF ENVIRONMENT, FORESTRY, AND FISHERIES	MATERIAL EXAMINED
419		A072969		Dendrophylliidae	Dendrophyllia cornigera					125					1			IZIKO MUSEUMS OF SOUTH AFRICA	MATERIAL EXAMINED
420		A072982	AFR 935 H	Dendrophylliidae	Dendrophyllia cornigera	-34.3967	18.685	34° 23' 48.00" S	18° 41' 05.99" E	88	14	PRINGLE BAY	16	Buffels Oos	2	UNIVERSITY OF CAPE TOWN ECOLOGICAL SURVEY	UNIVERSITY OF CAPE TOWN ECOLOGICAL SURVEY	IZIKO MUSEUMS OF SOUTH AFRICA	MATERIAL EXAMINED
421		A073003		Dendrophylliidae	Dendrophyllia cornigera										9			IZIKO MUSEUMS OF SOUTH AFRICA	MATERIAL EXAMINED
422	09.07.1985	A073010	XX70	Dendrophylliidae	Dendrophyllia cornigera	-30.0183	31.0533	30° 01' 05.87" S	31° 03' 11.88" E	150	20	DURBAN	13	Mbokodweni	2	RV MEIRING NAUDE	MEIRING NAUDE SURVEY	IZIKO MUSEUMS OF SOUTH AFRICA	MATERIAL EXAMINED
423	10.09.1953	A073023	A14868	Dendrophylliidae	Dendrophyllia cornigera					101					3	RV AFRICANA	DEFF/SAEON DEMERSAL SURVEY	IZIKO MUSEUMS OF SOUTH AFRICA	MATERIAL EXAMINED
424		A073031	J9	Dendrophylliidae	Dendrophyllia cornigera	-31.7383	29.545	31° 44' 17.87" S	29° 32' 42.00" E	300	12	PORT ST. JOHNS	11	Bulolo	3	RV MEIRING NAUDE	MEIRING NAUDE SURVEY	IZIKO MUSEUMS OF SOUTH AFRICA	MATERIAL EXAMINED
425	18.06.1989	A073087	ZRR1	Dendrophylliidae	Dendrophyllia cornigera	-29.19	31.99	29° 11' 24.00" S	31° 59' 23.99" E	50	32	PORT DUNFORD	33	Mlalazi Estuary	3	RV MEIRING NAUDE	MEIRING NAUDE SURVEY	IZIKO MUSEUMS OF SOUTH AFRICA	MATERIAL EXAMINED
426	09.06.1988	A073148	ZL3	Dendrophylliidae	Dendrophyllia cornigera	-27.905	32.6333	27° 54' 18.00" S	32° 37' 59.87" E	105	26	CAPE VIDAL	25	St Lucia - Lake St Lucia	3	RV MEIRING NAUDE	MEIRING NAUDE SURVEY	IZIKO MUSEUMS OF SOUTH AFRICA	MATERIAL EXAMINED
427	03.07.1985	A073174	M12	Dendrophylliidae	Dendrophyllia cornigera	-31.98	29.28	31° 58' 48.00" S	29° 16' 48.00" E	90	14	COFFEE BAY	9	Mdumbi	1	RV MEIRING NAUDE	MEIRING NAUDE SURVEY	IZIKO MUSEUMS OF SOUTH AFRICA	MATERIAL EXAMINED
428	08.05.1993	A073272		Dendrophylliidae	Dendrophyllia cornigera										1	UNIVERSITY OF CAPE TOWN ECOLOGICAL SURVEY	UNIVERSITY OF CAPE TOWN ECOLOGICAL SURVEY	IZIKO MUSEUMS OF SOUTH AFRICA	MATERIAL EXAMINED
429	04.06.1987	A090119	ZC3	Dendrophylliidae	Dendrophyllia cornigera	-27.1083	32.8817	27° 06' 29.99" S	32° 52' 54.00" E	70	28	PONTA DO OURO	18	Kosi Bay	2	RV MEIRING NAUDE	MEIRING NAUDE SURVEY	IZIKO MUSEUMS OF SOUTH AFRICA	MATERIAL EXAMINED
430		BMNH 139.7.20.8		Dendrophylliidae	Dendrophyllia cornigera										2				IMAGERY DATA
431		BMNH 1939.7.20.317		Dendrophylliidae	Dendrophyllia cornigera										2				IMAGERY DATA
432		H1361		Dendrophylliidae	Dendrophyllia cornigera					212		CAPE ST BLAIZE			2			IZIKO MUSEUMS OF SOUTH AFRICA	MATERIAL EXAMINED
433	30.07.1901	H3062	PF 13222	Dendrophylliidae	Dendrophyllia cornigera	-33.0842	27.8259	33° 05' 03.24" S	27° 49' 33.40" E	146-238	11	EAST LONDON	5	Gouda	1	RV PIETER FAURE	PIETER FAURE SURVEY	IZIKO MUSEUMS OF SOUTH AFRICA	MATERIAL EXAMINED
434	08.12.1898	H3063	PF 808	Dendrophylliidae	Dendrophyllia cornigera	-33.1583	28.15	33° 09' 29.99" S	28° 08' 59.99" E	86	28	GONUBIE	27	Buffalo	1	RV PIETER FAURE	PIETER FAURE SURVEY	IZIKO MUSEUMS OF SOUTH AFRICA	MATERIAL EXAMINED
435	31.05.1978	H3147	SM 185	Dendrophylliidae	Dendrophyllia cornigera	-33.655	27.1933	33° 39' 18.00" S	27° 11' 35.99" E	90	15	PORT ALFRED	11	Riet	1	RV MEIRING NAUDE	MEIRING NAUDE SURVEY	IZIKO MUSEUMS OF SOUTH AFRICA	MATERIAL EXAMINED
436	25.06.1979	H3148	SM 239	Dendrophylliidae	Dendrophyllia cornigera	-32.25	29.0133	32° 15' 00.00" S	29° 00' 47.99" E	90	32	COFFEE BAY	9	Ntlonyane	1	RV MEIRING NAUDE	MEIRING NAUDE SURVEY	IZIKO MUSEUMS OF SOUTH AFRICA	MATERIAL EXAMINED
437	11.10.1983	H3412		Dendrophylliidae	Dendrophyllia cornigera	-34.61	19.21	34° 36' 35.99" S	19° 12' 36.00" E	78	14	GANSBAAI	31	Bot River Lagoon	1			IZIKO MUSEUMS OF SOUTH AFRICA	MATERIAL EXAMINED
438	06.02.1962	H3839	SCD 289 S	Dendrophylliidae	Dendrophyllia cornigera	-33.0667	27.95	33° 04' 00.00" S	27° 56' 59.99" E		9	EAST LONDON	6	Buffalo	1	UNIVERSITY OF CAPE TOWN ECOLOGICAL SURVEY	UNIVERSITY OF CAPE TOWN ECOLOGICAL SURVEY	IZIKO MUSEUMS OF SOUTH AFRICA	MATERIAL EXAMINED
439	25.02.1959	H3840	FAL 372 P	Dendrophylliidae	Dendrophyllia cornigera	-34.2517	18.7467	34° 15' 06.00" S	18° 44' 48.00" E	53	15	PRINGLE BAY	14	Buffels Oos	1	UNIVERSITY OF CAPE TOWN ECOLOGICAL SURVEY	UNIVERSITY OF CAPE TOWN ECOLOGICAL SURVEY	IZIKO MUSEUMS OF SOUTH AFRICA	MATERIAL EXAMINED
440		H3841	FAL 822 G	Dendrophylliidae	Dendrophyllia cornigera	-34.2933	18.75	34° 17' 35.99" S	18° 45' 00.00" E		12	PRINGLE BAY	10	Buffels Oos	1	UNIVERSITY OF CAPE TOWN ECOLOGICAL SURVEY	UNIVERSITY OF CAPE TOWN ECOLOGICAL SURVEY	IZIKO MUSEUMS OF SOUTH AFRICA	MATERIAL EXAMINED
441	25.02.1959	H3842	FAL 368 L	Dendrophylliidae	Dendrophyllia cornigera	-34.21	18.7783	34° 12' 36.00" S	18° 46' 41.99" E	40	19	PRINGLE BAY	16	Buffels Oos	1	UNIVERSITY OF CAPE TOWN ECOLOGICAL SURVEY	UNIVERSITY OF CAPE TOWN ECOLOGICAL SURVEY	IZIKO MUSEUMS OF SOUTH AFRICA	MATERIAL EXAMINED
442	25.01.1957	H3843	TRA 118 K	Dendrophylliidae	Dendrophyllia cornigera	-34.2933	18.75	34° 17' 35.99" S	18° 45' 00.00" E		12	PRINGLE BAY	10	Buffels Oos	1	UNIVERSITY OF CAPE TOWN ECOLOGICAL SURVEY	UNIVERSITY OF CAPE TOWN ECOLOGICAL SURVEY	IZIKO MUSEUMS OF SOUTH AFRICA	MATERIAL EXAMINED
443	25.01.1957	H3844	TRA 119 L	Dendrophylliidae	Dendrophyllia cornigera	-34.3	18.7417	34° 17' 59.99" S	18° 44' 30.00" E	40	12	PRINGLE BAY	11	Buffels Oos	1	UNIVERSITY OF CAPE TOWN ECOLOGICAL SURVEY	UNIVERSITY OF CAPE TOWN ECOLOGICAL SURVEY	IZIKO MUSEUMS OF SOUTH AFRICA	MATERIAL EXAMINED
444	23.04.1958	USNM 91827	SAT 6	Dendrophylliidae	Dendrophyllia cornigera	-29.8	31.27	29° 48' 00.00" S	31° 16' 11.99" E	232	27	DURBAN	22	Beachwood Mangroves Nature Re	6	RV VEMA		NATIONAL MUSEUM OF NATURAL HISTORY, SMITHSONIAN, WASHINGTON DC	MATERIAL EXAMINED
445		ZMA11945		Dendrophylliidae	Dendrophyllia cornigera										2				IMAGERY DATA
446			D00817	Dendrophylliidae	Dendrophyllia cornigera	-34.271	23.414	34° 16' 15.60" S	23° 24' 50.40" E	95	23	PLETT	25	Piesang	1			IZIKO MUSEUMS OF SOUTH AFRICA	MATERIAL EXAMINED
447	13.06.1988	A073016	ZQ10	Dendrophylliidae	Dendrophyllia dilatata	-29.015	32.26	29° 00' 54.00" S	32° 15' 35.99" E	500	31	RICHARDS BAY	46	Mlalazi Estuary	2	RV MEIRING NAUDE	MEIRING NAUDE SURVEY	IZIKO MUSEUMS OF SOUTH AFRICA	MATERIAL EXAMINED
448	09.06.1988	A073068	ZJ4	Dendrophylliidae	Dendrophyllia dilatata	-27.72	32.6767	27° 43' 11.99" S	32° 40' 36.11" E	100	47	CAPE VIDAL	21	Mgobezeleni	1	RV MEIRING NAUDE	MEIRING NAUDE SURVEY	IZIKO MUSEUMS OF SOUTH AFRICA	MATERIAL EXAMINED
449	17.06.1989	A073008	ZQ13	Dendrophylliidae	Dendrophyllia ijimai	-29.0917	32.1517	29° 05' 30.11" S	32° 09' 06.11" E	95	33	PORT DUNFORD	38	Mlalazi Estuary	4	RV MEIRING NAUDE	MEIRING NAUDE SURVEY	IZIKO MUSEUMS OF SOUTH AFRICA	MATERIAL EXAMINED
450	10.06.1987	A090121	XX129	Dendrophylliidae	Dendrophyllia ijimai	-29.15	32.09	29° 08' 59.99" S	32° 05' 24.00" E	85	33	PORT DUNFORD	37	Mlalazi Estuary	1	RV MEIRING NAUDE	MEIRING NAUDE SURVEY	IZIKO MUSEUMS OF SOUTH AFRICA	MATERIAL EXAMINED
451	09.06.1990	USNM 91843	ZK21	Dendrophylliidae	Dendrophyllia ijimai	-27.7893	32.651	27° 47' 21.59" S	32° 39' 03.60" E	62-84	39	CAPE VIDAL	29	Mgobezeleni	1	RV MEIRING NAUDE	MEIRING NAUDE SURVEY	NATIONAL MUSEUM OF NATURAL HISTORY, SMITHSONIAN, WASHINGTON DC	MATERIAL EXAMINED
452	25.09.1964	USNM 91844	394B	Dendrophylliidae	Dendrophyllia ijimai	-29.45	31.52	29° 26' 59.99" S	31° 31' 11.99" E	68-70	28	SHAKAS ROCK	19	Mdlotane	1	RV ANTON BRUUN	ANTON BRUUN SURVEY	NATIONAL MUSEUM OF NATURAL HISTORY, SMITHSONIAN, WASHINGTON DC	MATERIAL EXAMINED
453	30.09.2016		DSCS-INV29	Dendrophylliidae	Dendrophyllia sp. 1	-36.0416	19.6902	36° 02' 29.58" S	19° 41' 24.61" E	445-463	140	AGULHAS	144	Ratels	1	RV ALGOA	ACEP: DEEP SECRETS CRUISE	DEPARTMENT OF ENVIRONMENT, FORESTRY, AND FISHERIES	MATERIAL EXAMINED
454	30.09.2016		DSCS-INV30	Dendrophylliidae	Dendrophyllia sp. 1	-36.0416	19.6902	36° 02' 29.58" S	19° 41' 24.61" E	445-463	140	AGULHAS	144	Ratels	1	RV ALGOA	ACEP: DEEP SECRETS CRUISE	DEPARTMENT OF ENVIRONMENT, FORESTRY, AND FISHERIES	MATERIAL EXAMINED
455	30.09.2016		DSCS-INV31	Dendrophylliidae	Dendrophyllia sp. 1	-36.0416	19.6902	36° 02' 29.58" S	19° 41' 24.61" E	445-463	140	AGULHAS	144	Ratels	1	RV ALGOA	ACEP: DEEP SECRETS CRUISE	DEPARTMENT OF ENVIRONMENT, FORESTRY, AND FISHERIES	MATERIAL EXAMINED
456	30.09.2016		DSCS-INV33	Dendrophylliidae	Dendrophyllia sp. 1	-36.0416	19.6902	36° 02' 29.58" S	19° 41' 24.61" E	445-463	140	AGULHAS	144	Ratels		RV ALGOA	ACEP: DEEP SECRETS CRUISE	DEPARTMENT OF ENVIRONMENT, FORESTRY, AND FISHERIES	MATERIAL EXAMINED
457	30.09.2016		DSCS-INV35	Dendrophylliidae	Dendrophyllia sp. 1	-36.0416	19.6902	36° 02' 29.58" S	19° 41' 24.61" E	445-463	140	AGULHAS	144	Ratels	1	RV ALGOA	ACEP: DEEP SECRETS CRUISE	DEPARTMENT OF ENVIRONMENT, FORESTRY, AND FISHERIES	MATERIAL EXAMINED
458	30.09.2016		DSCS-INV44	Dendrophylliidae	Dendrophyllia sp. 1	-36.0416	19.6902	36° 02' 29.58" S	19° 41' 24.61" E	445-463	140	AGULHAS	144	Ratels	1	RV ALGOA	ACEP: DEEP SECRETS CRUISE	DEPARTMENT OF ENVIRONMENT, FORESTRY, AND FISHERIES	MATERIAL EXAMINED
459	06.10.2016	A090158	DSCS-IN228	Dendrophylliidae	Dendrophyllia sp. 1	-35.1198	23.045	35° 07' 11.27" S	23° 02' 41.91" E	333	116	KNYSNA	116	Goukamma	1	RV ALGOA	ACEP: DEEP SECRETS CRUISE	IZIKO MUSEUMS OF SOUTH AFRICA	MATERIAL EXAMINED
460	21.02.1902	H1441	PF 14364	Dendrophylliidae	Dendrophyllia sp. 1	-34.1833	22.1667	34° 10' 59.99" S	22° 10' 00.00" E	216	3	MOSSELBAAI	11	Hartenbos	3	RV PIETER FAURE	PIETER FAURE SURVEY		IMAGERY DATA
461	22.10.2016		DSCS-INV527	Dendrophylliidae	Dendrophyllia sp. 1	-34.7847	24.7618	34° 47' 05.01" S	24° 45' 42.30" E	392-418	65	CAPE ST. FRANCIS	70	Slang	1	RV ALGOA	ACEP: DEEP SECRETS CRUISE	DEPARTMENT OF ENVIRONMENT, FORESTRY, AND FISHERIES	MATERIAL EXAMINED
462	06.10.2016		DSCS-INV226	Dendrophylliidae	Ednapsammia columnapriva sp. nov.	-35.1198	23.045	35° 07' 11.34" S	23° 02' 41.91" E	333	116	GOURITSMOND	116	Goukamma	1	RV ALGOA	ACEP: DEEP SECRETS CRUISE	IZIKO MUSEUMS OF SOUTH AFRICA	MATERIAL EXAMINED
463	06.10.2016		DSCS-INV227	Dendrophylliidae	Ednapsammia columnapriva sp. nov.	-35.1198	23.045	35° 07' 11.34" S	23° 02' 41.91" E	333	116	GOURITSMOND	116	Goukamma	1	RV ALGOA	ACEP: DEEP SECRETS CRUISE	IZIKO MUSEUMS OF SOUTH AFRICA	MATERIAL EXAMINED
464	06.10.2016		DSCS-INV229	Dendrophylliidae	Ednapsammia columnapriva sp. nov.	-35.1198	23.045	35° 07' 11.34" S	23° 02' 41.91" E	333	116	GOURITSMOND	116	Goukamma	1	RV ALGOA	ACEP: DEEP SECRETS CRUISE	IZIKO MUSEUMS OF SOUTH AFRICA	MATERIAL EXAMINED
465	06.10.2016		DSCS-INV231	Dendrophylliidae	Ednapsammia columnapriva sp. nov.	-35.1198	23.045	35° 07' 11.34" S	23° 02' 41.91" E	333	116	GOURITSMOND	116	Goukamma	1	RV ALGOA	ACEP: DEEP SECRETS CRUISE	IZIKO MUSEUMS OF SOUTH AFRICA	MATERIAL EXAMINED
466	06.10.2016		DSCS-INV232	Dendrophylliidae	Ednapsammia columnapriva sp. nov.	-35.1198	23.045	35° 07' 11.34" S	23° 02' 41.91" E	333	116	GOURITSMOND	116	Goukamma	1	RV ALGOA	ACEP: DEEP SECRETS CRUISE	IZIKO MUSEUMS OF SOUTH AFRICA	MATERIAL EXAMINED
467	06.10.2016		DSCS-INV235	Dendrophylliidae	Ednapsammia columnapriva sp. nov.	-35.1198	23.045	35° 07' 11.34" S	23° 02' 41.91" E	333	116	GOURITSMOND	116	Goukamma	1	RV ALGOA	ACEP: DEEP SECRETS CRUISE	IZIKO MUSEUMS OF SOUTH AFRICA	MATERIAL EXAMINED
468	06.10.2016		DSCS-INV238	Dendrophylliidae	Ednapsammia columnapriva sp. nov.	-35.1198	23.045	35° 07' 11.34" S	23° 02' 41.91" E	333	116	GOURITSMOND	116	Goukamma	1	RV ALGOA	ACEP: DEEP SECRETS CRUISE	IZIKO MUSEUMS OF SOUTH AFRICA	MATERIAL EXAMINED
469	06.10.2016	A090149	DSCS-INV234	Dendrophylliidae	Ednapsammia columnapriva sp. nov.	-35.1198	23.045	35° 07' 11.34" S	23° 02' 41.91" E	333	116	GOURITSMOND	116	Goukamma	1	RV ALGOA	ACEP: DEEP SECRETS CRUISE	IZIKO MUSEUMS OF SOUTH AFRICA	MATERIAL EXAMINED
470	06.10.2016	A090159	DSCS13	Dendrophylliidae	Ednapsammia columnapriva sp. nov.	-35.1198	23.045	35° 07' 11.34" S	23° 02' 41.91" E	333	116	GOURITSMOND	116	Goukamma	1	RV ALGOA	ACEP: DEEP SECRETS CRUISE	IZIKO MUSEUMS OF SOUTH AFRICA	MATERIAL EXAMINED
471	21.02.1902	H1441	PF 14364	Dendrophylliidae	Ednapsammia columnapriva sp. nov.	-34.1833	22.1667	34° 10' 59.99" S	22° 10' 00.00" E	216	3	MOSSELBAAI	11	Hartenbos	1	RV PIETER FAURE	PIETER FAURE SURVEY		IMAGERY DATA
472	06.10.2016		DSCS-INV223	Dendrophylliidae	Enallopsammia pusilla	-35.1198	23.045	35° 07' 11.34" S	23° 02' 41.91" E	333	116	GOURITSMOND	116	Goukamma	1	RV ALGOA	ACEP: DEEP SECRETS CRUISE	DEPARTMENT OF ENVIRONMENT, FORESTRY, AND FISHERIES	MATERIAL EXAMINED
473	06.10.2016		DSCS-INV225	Dendrophylliidae	Enallopsammia pusilla	-35.1198	23.045	35° 07' 11.34" S	23° 02' 41.91" E	333	116	GOURITSMOND	116	Goukamma	2	RV ALGOA	ACEP: DEEP SECRETS CRUISE	DEPARTMENT OF ENVIRONMENT, FORESTRY, AND FISHERIES	MATERIAL EXAMINED
474	06.10.2016		DSCS-INV238	Dendrophylliidae	Enallopsammia pusilla	-35.1198	23.045	35° 07' 11.34" S	23° 02' 41.91" E	333	116	GOURITSMOND	116	Goukamma	1	RV ALGOA	ACEP: DEEP SECRETS CRUISE	DEPARTMENT OF ENVIRONMENT, FORESTRY, AND FISHERIES	MATERIAL EXAMINED
475	30.09.2016		DSCS-INV34	Dendrophylliidae	Enallopsammia pusilla	-36.0416	19.6902	36° 02' 29.58" S	19° 41' 24.61" E	445-463	140	AGULHAS	144	Ratels	1	RV ALGOA	ACEP: DEEP SECRETS CRUISE	DEPARTMENT OF ENVIRONMENT, FORESTRY, AND FISHERIES	MATERIAL EXAMINED
476	30.09.2016		DSCS-INV40	Dendrophylliidae	Enallopsammia pusilla	-36.0416	19.6902	36° 02' 29.58" S	19° 41' 24.61" E	445-463	140	AGULHAS	144	Ratels	1	RV ALGOA	ACEP: DEEP SECRETS CRUISE	DEPARTMENT OF ENVIRONMENT, FORESTRY, AND FISHERIES	MATERIAL EXAMINED
477	30.09.2016		DSCS-INV42	Dendrophylliidae	Enallopsammia pusilla	-36.0416	19.6902	36° 02' 29.58" S	19° 41' 24.61" E	445-463	140	AGULHAS	144	Ratels	1	RV ALGOA	ACEP: DEEP SECRETS CRUISE	DEPARTMENT OF ENVIRONMENT, FORESTRY, AND FISHERIES	MATERIAL EXAMINED
478	06.10.2016	A090153	DSCS-INV281	Dendrophylliidae	Enallopsammia pusilla	-35.1198	23.045	35° 07' 11.34" S	23° 02' 41.91" E	333	116	KNYSNA	116	Goukamma	1	RV ALGOA	ACEP: DEEP SECRETS CRUISE	IZIKO MUSEUMS OF SOUTH AFRICA	MATERIAL EXAMINED
479	06.10.2016		DSCS-INV224	Dendrophylliidae	Enallopsammia rostrata	-35.1198	23.045	35° 07' 11.34" S	23° 02' 41.91" E	333	116	KNYSNA	116	Goukamma	1	RV ALGOA	ACEP: DEEP SECRETS CRUISE	DEPARTMENT OF ENVIRONMENT, FORESTRY, AND FISHERIES	MATERIAL EXAMINED
480	06.10.2016		DSCS-INV238	Dendrophylliidae	Enallopsammia rostrata	-35.1198	23.045	35° 07' 11.34" S	23° 02' 41.91" E	333	116	KNYSNA	116	Goukamma	1	RV ALGOA	ACEP: DEEP SECRETS CRUISE	DEPARTMENT OF ENVIRONMENT, FORESTRY, AND FISHERIES	MATERIAL EXAMINED
481	13.07.1984	A073270	E10	Dendrophylliidae	Enallopsammia rostrata	-31.5017	29.92	31° 30' 06.11" S	29° 55' 12.00" E	200	39	PORT ST. JOHNS	13	Mkweni	1	RV MEIRING NAUDE	MEIRING NAUDE SURVEY	IZIKO MUSEUMS OF SOUTH AFRICA	MATERIAL EXAMINED
482	02.10.2016		DSCS-INV158	Dendrophylliidae	Enallopsammia rostrata	-36.1578	21.9983	36° 09' 28.13" S	21° 59' 53.81" E	226-236	200	GOURITSMOND	204	Goukou	1	RV ALGOA	ACEP: DEEP SECRETS CRUISE	DEPARTMENT OF ENVIRONMENT, FORESTRY, AND FISHERIES	MATERIAL EXAMINED
483	02.10.2016		DSCS-INV160	Dendrophylliidae	Enallopsammia rostrata	-36.1578	21.9983	36° 09' 28.13" S	21° 59' 53.81" E	226-236	200	GOURITSMOND	204	Goukou	1	RV ALGOA	ACEP: DEEP SECRETS CRUISE	DEPARTMENT OF ENVIRONMENT, FORESTRY, AND FISHERIES	MATERIAL EXAMINED
484	15.01.2019		SVMEC-INV261	Dendrophylliidae	Enallopsammia rostrata	-34.8728	24.2142	34° 52' 21.97" S	24° 12' 51.01" E	341-367	88	OESTERBAAI	85	Tsitsikamma	1	RV ALGOA	DEFF: SOUTH COAST VME SURVEY	DEPARTMENT OF ENVIRONMENT, FORESTRY, AND FISHERIES	MATERIAL EXAMINED
485	31.01.2018		NANSEN-INV 32	Dendrophylliidae	Endopachys grayi	-29.72	31.43	29° 43' 11.99" S	31° 25' 47.99" E	185	30	SHAKAS ROCK	31	Tongati	8	RV NANSEN	NANSEN: EAST COAST SURVEY	DEPARTMENT OF ENVIRONMENT, FORESTRY, AND FISHERIES	MATERIAL EXAMINED
486	10.06.1988	A073064	ZM4	Dendrophylliidae	Endopachys grayi	-28.125	32.6067	28° 07' 30.00" S	32° 36' 24.11" E	75-80	5	CAPE VIDAL	16	St Lucia - Lake St Lucia	2	RV MEIRING NAUDE	MEIRING NAUDE SURVEY	IZIKO MUSEUMS OF SOUTH AFRICA	MATERIAL EXAMINED
487	08.06.1988	A073069	ZJ3	Dendrophylliidae	Endopachys grayi	-27.715	32.6817	27° 42' 53.99" S	32° 40' 54.11" E	160	48	CAPE VIDAL	21	Mgobezeleni	1	RV MEIRING NAUDE	MEIRING NAUDE SURVEY	IZIKO MUSEUMS OF SOUTH AFRICA	MATERIAL EXAMINED
488	09.07.1985	A073213	XX62	Dendrophylliidae	Endopachys grayi	-30.1067	31.0133	30° 06' 24.12" S	31° 00' 47.88" E	160-170	29	DURBAN	14	Mbokodweni	1	RV MEIRING NAUDE	MEIRING NAUDE SURVEY	IZIKO MUSEUMS OF SOUTH AFRICA	MATERIAL EXAMINED
489	07.12.1989	A073266	ST 4	Dendrophylliidae	Endopachys grayi	-34.382	21.4237	34° 22' 55.26" S	21° 25' 25.49" E	88	2	STILBAAI	1	Goukou	5			IZIKO MUSEUMS OF SOUTH AFRICA	MATERIAL EXAMINED
490		A073266		Dendrophylliidae	Endopachys grayi					88		UMHLANGA			5			IZIKO MUSEUMS OF SOUTH AFRICA	MATERIAL EXAMINED
491	21.04.1958	A090114	SCD 13 F	Dendrophylliidae	Endopachys grayi	-31.75	29.45	31° 45' 00.00" S	29° 26' 59.99" E	70	16	PORT ST. JOHNS	13	Bulolo	1	UNIVERSITY OF CAPE TOWN ECOLOGICAL SURVEY	UNIVERSITY OF CAPE TOWN ECOLOGICAL SURVEY	IZIKO MUSEUMS OF SOUTH AFRICA	MATERIAL EXAMINED
492	23.04.1958	A090115	NAD 10 E	Dendrophylliidae	Endopachys grayi	-29.7667	31.2833	29° 46' 00.00" S	31° 16' 59.99" E	110-130	29	DURBAN	22	Mdloti	9	UNIVERSITY OF CAPE TOWN ECOLOGICAL SURVEY	UNIVERSITY OF CAPE TOWN ECOLOGICAL SURVEY	IZIKO MUSEUMS OF SOUTH AFRICA	MATERIAL EXAMINED
493		EId1		Dendrophylliidae	Endopachys grayi										2			OCEANOGRAPHIC RESEARCH INSTITUTE, DURBAN	MATERIAL EXAMINED
494	06.02.1901	H1420	PF 11742	Dendrophylliidae	Endopachys grayi	-29.2167	31.5	29° 13' 00.00" S	31° 30' 00.00" E	66-77	39	MTUNZINI	8	Zinkwasi	5	RV PIETER FAURE	PIETER FAURE SURVEY	IZIKO MUSEUMS OF SOUTH AFRICA	MATERIAL EXAMINED
495	14.12.1900	H1427	PF 10740	Dendrophylliidae	Endopachys grayi	-29.8667	31	29° 52' 00.00" S	31° 00' 00.00" E	99	2	DURBAN	8	Umgeni Estuary	5	RV PIETER FAURE	PIETER FAURE SURVEY	IZIKO MUSEUMS OF SOUTH AFRICA	MATERIAL EXAMINED
496	14.12.1900	H1476	PF 10740	Dendrophylliidae	Endopachys grayi	-29.8667	31	29° 52' 00.00" S	31° 00' 00.00" E	99	2	DURBAN	8	Umgeni Estuary	3	RV PIETER FAURE	PIETER FAURE SURVEY	IZIKO MUSEUMS OF SOUTH AFRICA	MATERIAL EXAMINED
497	21.12.1900	H3120	PF 11322	Dendrophylliidae	Endopachys grayi	-29.2167	31.5	29° 13' 00.00" S	31° 30' 00.00" E	73	39	MTUNZINI	8	Zinkwasi	28	RV PIETER FAURE	PIETER FAURE SURVEY	IZIKO MUSEUMS OF SOUTH AFRICA	MATERIAL EXAMINED
498	21.12.1900	H3121	PF 11322	Dendrophylliidae	Endopachys grayi	-29.2167	31.5	29° 13' 00.00" S	31° 30' 00.00" E	73	39	MTUNZINI	8	Zinkwasi	2	RV PIETER FAURE	PIETER FAURE SURVEY	IZIKO MUSEUMS OF SOUTH AFRICA	MATERIAL EXAMINED
499	14.12.1900	H3122	PF 10636	Dendrophylliidae	Endopachys grayi	-29.8833	31.0514	29° 52' 59.99" S	31° 03' 05.00" E	86	6	DURBAN	9	Umgeni Estuary	3	RV PIETER FAURE	PIETER FAURE SURVEY	IZIKO MUSEUMS OF SOUTH AFRICA	MATERIAL EXAMINED
500	20.12.1900	H3123	PF 10946	Dendrophylliidae	Endopachys grayi	-29.5667	31.1833	29° 34' 00.00" S	31° 10' 59.99" E	66	9	SHAKAS ROCK	2	Tongati	2	RV PIETER FAURE	PIETER FAURE SURVEY	IZIKO MUSEUMS OF SOUTH AFRICA	MATERIAL EXAMINED
501	09.09.1964	H4593	390S	Dendrophylliidae	Endopachys grayi	-29.58	31.7	29° 34' 47.99" S	31° 41' 59.99" E	138	26	PORT ST. JOHNS	26	Bulolo	2	RV ANTON BRUUN	ANTON BRUUN SURVEY	IZIKO MUSEUMS OF SOUTH AFRICA	MATERIAL EXAMINED
502	21.06.1989	USNM 91812	ZW8	Dendrophylliidae	Endopachys grayi	-29.765	31.3033	29° 45' 54.00" S	31° 18' 11.88" E	105	29	SHAKAS ROCK	24	Mdloti	3	RV MEIRING NAUDE	MEIRING NAUDE SURVEY	NATIONAL MUSEUM OF NATURAL HISTORY, SMITHSONIAN, WASHINGTON DC	MATERIAL EXAMINED
503	07.06.1990	USNM 91813	ZDD2	Dendrophylliidae	Endopachys grayi	-27.2433	32.8133	27° 14' 35.88" S	32° 48' 47.87" E	74	44	PONTA DO OURO	28	Kosi Bay	1	RV MEIRING NAUDE	MEIRING NAUDE SURVEY	NATIONAL MUSEUM OF NATURAL HISTORY, SMITHSONIAN, WASHINGTON DC	MATERIAL EXAMINED
504	21.12.1900		PF 10983	Dendrophylliidae	Endopachys grayi	-29.65	31.1333	29° 38' 59.99" S	31° 07' 59.99" E	71-73	19	SHAKAS ROCK	3	Mdloti	7	RV PIETER FAURE	PIETER FAURE SURVEY		IMAGERY DATA
505		DIIId1		Dendrophylliidae	Endopsammia philippensis	-29.9167	31.3333	29° 55' 00.00" S	31° 19' 59.99" E	442	33	DURBAN	31	Beachwood Mangroves Nature Re	2			OCEANOGRAPHIC RESEARCH INSTITUTE, DURBAN	MATERIAL EXAMINED
506	07.06.1959	H1576		Dendrophylliidae	Endopsammia philippensis	-31.3	29.9667	31° 18' 00.00" S	29° 58' 00.00" E		35	PORT EDWARD	10	Mtentu	1				IMAGERY DATA
507		A073006		Dendrophylliidae	Heteropsammia cochlea										1			IZIKO MUSEUMS OF SOUTH AFRICA	MATERIAL EXAMINED
508	12.06.1988	A073051	ZD6	Dendrophylliidae	Heteropsammia cochlea	-27.2167	32.8283	27° 13' 00.11" S	32° 49' 41.87" E	72	41	PONTA DO OURO	26	Kosi Bay	6	RV MEIRING NAUDE	MEIRING NAUDE SURVEY	IZIKO MUSEUMS OF SOUTH AFRICA	MATERIAL EXAMINED
509	09.06.1088	A073061	ZL2	Dendrophylliidae	Heteropsammia cochlea	-27.9117	32.6117	27° 54' 42.11" S	32° 36' 42.11" E	42-50	25	CAPE VIDAL	23	St Lucia - Lake St Lucia	8	RV MEIRING NAUDE	MEIRING NAUDE SURVEY	IZIKO MUSEUMS OF SOUTH AFRICA	MATERIAL EXAMINED
510	03.06.1987	A073065	ZH2	Dendrophylliidae	Heteropsammia cochlea	-27.5467	32.7	27° 32' 48.12" S	32° 42' 00.00" E	50	67	CAPE VIDAL	6	Mgobezeleni	1	RV MEIRING NAUDE	MEIRING NAUDE SURVEY	IZIKO MUSEUMS OF SOUTH AFRICA	MATERIAL EXAMINED
511	08.06.1988	A073072	ZK6	Dendrophylliidae	Heteropsammia cochlea	-27.815	32.64	27° 48' 54.00" S	32° 38' 24.00" E	52	36	CAPE VIDAL	32	Mgobezeleni	3	RV MEIRING NAUDE	MEIRING NAUDE SURVEY	IZIKO MUSEUMS OF SOUTH AFRICA	MATERIAL EXAMINED
512		A073084		Dendrophylliidae	Heteropsammia cochlea										3			IZIKO MUSEUMS OF SOUTH AFRICA	MATERIAL EXAMINED
513	03.06.1990	A073086	ZA41	Dendrophylliidae	Heteropsammia cochlea	-26.8817	32.9217	32° 55' 18.12" S	32° 55' 18.12" E	49	329	PORT EDWARD	330	Mtentu	1	RV MEIRING NAUDE	MEIRING NAUDE SURVEY	IZIKO MUSEUMS OF SOUTH AFRICA	MATERIAL EXAMINED
514	03.06.1987	A073089	ZG1	Dendrophylliidae	Heteropsammia cochlea	-27.4367	32.7367	27° 26' 12.11" S	32° 44' 12.11" E	55-60	67	PONTA DO OURO	14	Mgobezeleni	1	RV MEIRING NAUDE	MEIRING NAUDE SURVEY	IZIKO MUSEUMS OF SOUTH AFRICA	MATERIAL EXAMINED
515	09.06.1987	A073090	ZH8	Dendrophylliidae	Heteropsammia cochlea	-27.5267	32.6967	27° 31' 36.12" S	32° 41' 48.11" E	40	69	CAPE VIDAL	5	Mgobezeleni	2	RV MEIRING NAUDE	MEIRING NAUDE SURVEY	IZIKO MUSEUMS OF SOUTH AFRICA	MATERIAL EXAMINED
516		A073091		Dendrophylliidae	Heteropsammia cochlea										2			IZIKO MUSEUMS OF SOUTH AFRICA	MATERIAL EXAMINED
517		A073093		Dendrophylliidae	Heteropsammia cochlea										1			IZIKO MUSEUMS OF SOUTH AFRICA	MATERIAL EXAMINED
518	03.06.1987	A073095	ZG2	Dendrophylliidae	Heteropsammia cochlea	-27.4333	32.7417	27° 25' 59.87" S	32° 44' 30.12" E	55-100	66	PONTA DO OURO	15	Mgobezeleni	3	RV MEIRING NAUDE	MEIRING NAUDE SURVEY	IZIKO MUSEUMS OF SOUTH AFRICA	MATERIAL EXAMINED
519		A073098		Dendrophylliidae	Heteropsammia cochlea										1			IZIKO MUSEUMS OF SOUTH AFRICA	MATERIAL EXAMINED
520	08.06.1990	A073100	ZDD5	Dendrophylliidae	Heteropsammia cochlea	-27.225	32.825	27° 13' 30.00" S	32° 49' 30.00" E	78	42	PONTA DO OURO	27	Kosi Bay	5	RV MEIRING NAUDE	MEIRING NAUDE SURVEY	IZIKO MUSEUMS OF SOUTH AFRICA	MATERIAL EXAMINED
521	08.06.1988	A073112	ZK5	Dendrophylliidae	Heteropsammia cochlea	-27.8283	32.6367	27° 49' 41.87" S	32° 38' 12.11" E	54	35	CAPE VIDAL	32	St Lucia - Lake St Lucia	2	RV MEIRING NAUDE	MEIRING NAUDE SURVEY	IZIKO MUSEUMS OF SOUTH AFRICA	MATERIAL EXAMINED
522	08.06.1988	A073115	ZK1	Dendrophylliidae	Heteropsammia cochlea	-27.8283	32.6367	27° 49' 41.87" S	32° 38' 12.11" E	47-50	35	CAPE VIDAL	32	St Lucia - Lake St Lucia	5	RV MEIRING NAUDE	MEIRING NAUDE SURVEY	IZIKO MUSEUMS OF SOUTH AFRICA	MATERIAL EXAMINED
523	09.06.1988	A073118	ZL2	Dendrophylliidae	Heteropsammia cochlea	-27.9117	32.6117	27° 54' 42.11" S	32° 36' 42.11" E	42-50	25	CAPE VIDAL	23	St Lucia - Lake St Lucia	12	RV MEIRING NAUDE	MEIRING NAUDE SURVEY	IZIKO MUSEUMS OF SOUTH AFRICA	MATERIAL EXAMINED
524	03.06.1987	A073124	ZG3	Dendrophylliidae	Heteropsammia cochlea	-27.4317	32.7383	27° 25' 54.11" S	32° 44' 17.88" E	46-66	66	PONTA DO OURO	15	Mgobezeleni	1	RV MEIRING NAUDE	MEIRING NAUDE SURVEY	IZIKO MUSEUMS OF SOUTH AFRICA	MATERIAL EXAMINED
525	06.06.1987	A073142	ZB6	Dendrophylliidae	Heteropsammia cochlea	-27.0183	32.92	27° 01' 05.87" S	32° 55' 12.00" E	78	19	PONTA DO OURO	12	Kosi - Kumpungwini (Sifungwe)	1	RV MEIRING NAUDE	MEIRING NAUDE SURVEY	IZIKO MUSEUMS OF SOUTH AFRICA	MATERIAL EXAMINED
526	04.06.1987	A073143	ZD1	Dendrophylliidae	Heteropsammia cochlea	-27.19	32.85	27° 11' 24.00" S	32° 51' 00.00" E	100	38	PONTA DO OURO	24	Kosi Bay	1	RV MEIRING NAUDE	MEIRING NAUDE SURVEY	IZIKO MUSEUMS OF SOUTH AFRICA	MATERIAL EXAMINED
527	08.06.1988	A073156	ZK3	Dendrophylliidae	Heteropsammia cochlea	-27.79	32.6483	27° 47' 23.99" S	32° 38' 53.87" E	65-70	39	CAPE VIDAL	29	Mgobezeleni	1	RV MEIRING NAUDE	MEIRING NAUDE SURVEY	IZIKO MUSEUMS OF SOUTH AFRICA	MATERIAL EXAMINED
528	08.06.1988	A073170	ZK3	Dendrophylliidae	Heteropsammia cochlea	-27.79	32.6483	27° 47' 23.99" S	32° 38' 53.87" E	65-70	39	CAPE VIDAL	29	Mgobezeleni	31	RV MEIRING NAUDE	MEIRING NAUDE SURVEY	IZIKO MUSEUMS OF SOUTH AFRICA	MATERIAL EXAMINED
529	02.06.1990	A073192	ZH18	Dendrophylliidae	Heteropsammia cochlea	-27.53	32.7133	27° 31' 48.00" S	32° 42' 47.99" E	70	69	CAPE VIDAL	7	Mgobezeleni	1	RV MEIRING NAUDE	MEIRING NAUDE SURVEY	IZIKO MUSEUMS OF SOUTH AFRICA	MATERIAL EXAMINED
530	09.06.1987	A073193	ZH7	Dendrophylliidae	Heteropsammia cochlea	-27.5417	32.7	27° 32' 30.11" S	32° 42' 00.00" E	48-58	67	CAPE VIDAL	6	Mgobezeleni	1	RV MEIRING NAUDE	MEIRING NAUDE SURVEY	IZIKO MUSEUMS OF SOUTH AFRICA	MATERIAL EXAMINED
531	02.06.1990	A073205	ZH23	Dendrophylliidae	Heteropsammia cochlea	-27.5633	32.7042	27° 33' 47.88" S	32° 42' 15.12" E	64	65	CAPE VIDAL	7	Mgobezeleni	3	RV MEIRING NAUDE	MEIRING NAUDE SURVEY	IZIKO MUSEUMS OF SOUTH AFRICA	MATERIAL EXAMINED
532	08.06.1988	A073214	ZK2	Dendrophylliidae	Heteropsammia cochlea	-27.8133	32.6483	27° 48' 47.88" S	32° 38' 53.87" E	50	37	CAPE VIDAL	32	Mgobezeleni	30	RV MEIRING NAUDE	MEIRING NAUDE SURVEY	IZIKO MUSEUMS OF SOUTH AFRICA	MATERIAL EXAMINED
533	08.06.1990	A073218	ZDD3	Dendrophylliidae	Heteropsammia cochlea	-27.225	32.825	27° 13' 30.00" S	32° 49' 30.00" E	74	42	PONTA DO OURO	27	Kosi Bay	1	RV MEIRING NAUDE	MEIRING NAUDE SURVEY	IZIKO MUSEUMS OF SOUTH AFRICA	MATERIAL EXAMINED
534	03.06.1987	A090117	ZH4	Dendrophylliidae	Heteropsammia cochlea	-27.5533	32.7133	27° 33' 11.88" S	32° 42' 47.87" E	85	66	CAPE VIDAL	7	Mgobezeleni	1	RV MEIRING NAUDE	MEIRING NAUDE SURVEY	IZIKO MUSEUMS OF SOUTH AFRICA	MATERIAL EXAMINED
535	09.06.1987	A090118	ZH17	Dendrophylliidae	Heteropsammia cochlea	-27.6167	32.6817	27° 37' 00.00" S	32° 40' 54.00" E	65-70	59	CAPE VIDAL	10	Mgobezeleni	2	RV MEIRING NAUDE	MEIRING NAUDE SURVEY	IZIKO MUSEUMS OF SOUTH AFRICA	MATERIAL EXAMINED
536		DIIe1_3		Dendrophylliidae	Heteropsammia cochlea										1			OCEANOGRAPHIC RESEARCH INSTITUTE, DURBAN	MATERIAL EXAMINED
537		EIe1		Dendrophylliidae	Heteropsammia cochlea										10			OCEANOGRAPHIC RESEARCH INSTITUTE, DURBAN	MATERIAL EXAMINED
538	19.12.1900	H814	PF 10889	Dendrophylliidae	Heteropsammia cochlea	-29.65	31.1333	29° 38' 59.99" S	31° 07' 59.99" E		19	SHAKAS ROCK	3	Mdloti	21	RV PIETER FAURE	PIETER FAURE SURVEY	IZIKO MUSEUMS OF SOUTH AFRICA	MATERIAL EXAMINED
539	03.06.1990	USNM 90242	ZA41	Dendrophylliidae	Heteropsammia cochlea	-26.8817	32.9217	32° 55' 18.12" S	32° 55' 18.12" E	49	329	PORT EDWARD	330	Mtentu	1	RV MEIRING NAUDE	MEIRING NAUDE SURVEY	NATIONAL MUSEUM OF NATURAL HISTORY, SMITHSONIAN, WASHINGTON DC	MATERIAL EXAMINED
540	07.06.1990	USNM 90426	ZD6	Dendrophylliidae	Heteropsammia cochlea	-27.2167	32.8283	27° 13' 00.00" S	32° 49' 41.99" E	72	41	PONTA DO OURO	26	Kosi Bay	1	RV MEIRING NAUDE	MEIRING NAUDE SURVEY	NATIONAL MUSEUM OF NATURAL HISTORY, SMITHSONIAN, WASHINGTON DC	MATERIAL EXAMINED
541	02.06.1990	USNM 90434	ZH23	Dendrophylliidae	Heteropsammia cochlea	-27.5633	32.7042	27° 33' 47.88" S	32° 42' 15.12" E	64	65	CAPE VIDAL	7	Mgobezeleni	5	RV MEIRING NAUDE	MEIRING NAUDE SURVEY	NATIONAL MUSEUM OF NATURAL HISTORY, SMITHSONIAN, WASHINGTON DC	MATERIAL EXAMINED
542	02.06.1990	USNM 90435	ZH25	Dendrophylliidae	Heteropsammia cochlea	-27.545	32.7083	27° 32' 42.00" S	32° 42' 29.88" E	63	67	CAPE VIDAL	6	Mgobezeleni	1	RV MEIRING NAUDE	MEIRING NAUDE SURVEY	NATIONAL MUSEUM OF NATURAL HISTORY, SMITHSONIAN, WASHINGTON DC	MATERIAL EXAMINED
543	02.06.1990	USNM 90439	ZH26	Dendrophylliidae	Heteropsammia cochlea	-27.57	32.7017	27° 34' 12.00" S	32° 42' 06.12" E	62-64	64	CAPE VIDAL	7	Mgobezeleni	11	RV MEIRING NAUDE	MEIRING NAUDE SURVEY	NATIONAL MUSEUM OF NATURAL HISTORY, SMITHSONIAN, WASHINGTON DC	MATERIAL EXAMINED
544	09.06.1987	A090129	ZH8	Dendrophylliidae	Heteropsammia eupsammides	-27.5267	32.6967	27° 31' 36.12" S	32° 41' 48.11" E	40	69	CAPE VIDAL	5	Mgobezeleni	1	RV MEIRING NAUDE	MEIRING NAUDE SURVEY	IZIKO MUSEUMS OF SOUTH AFRICA	MATERIAL EXAMINED
545		ZMK	P 2550	Dendrophylliidae	Heteropsammia eupsammides										2				IMAGERY DATA
546	09.10.2016		DSCS- INV424	Dendrophylliidae	Pourtalopsammia togata	-34.7278	25.1482	34° 43' 40.13" S	25° 08' 53.47" E	622	65	CAPE ST. FRANCIS	78	Slang	1	RV ALGOA	ACEP: DEEP SECRETS CRUISE	DEPARTMENT OF ENVIRONMENT, FORESTRY, AND FISHERIES	MATERIAL EXAMINED
547	01.10.2016		DSCS-INV124	Dendrophylliidae	Pourtalopsammia togata	-36.2595	21.1963	36° 15' 34.13" S	21° 11' 46.61" E	513	192	AGULHAS	198	De Mond-Heuningnes	1	RV ALGOA	ACEP: DEEP SECRETS CRUISE	DEPARTMENT OF ENVIRONMENT, FORESTRY, AND FISHERIES	MATERIAL EXAMINED
548	09.10.2016		DSCS-INV364	Dendrophylliidae	Pourtalopsammia togata	-34.7933	24.6432	34° 47' 35.77" S	24° 38' 35.69" E	520	68	CAPE ST. FRANCIS	70	Slang	1	RV ALGOA	ACEP: DEEP SECRETS CRUISE	DEPARTMENT OF ENVIRONMENT, FORESTRY, AND FISHERIES	MATERIAL EXAMINED
549	09.10.2016		DSCS-INV425	Dendrophylliidae	Pourtalopsammia togata	-34.7278	25.1482	34° 43' 40.13" S	25° 08' 53.47" E	622	65	CAPE ST. FRANCIS	78	Slang	1	RV ALGOA	ACEP: DEEP SECRETS CRUISE	DEPARTMENT OF ENVIRONMENT, FORESTRY, AND FISHERIES	MATERIAL EXAMINED
550	17.10.2016		DSCS-INV477	Dendrophylliidae	Pourtalopsammia togata	-33.6528	27.4993	33° 39' 10.19" S	27° 29' 57.58" E	304	58	PORT ALFRED	35	Mgwalana	2	RV ALGOA	ACEP: DEEP SECRETS CRUISE	DEPARTMENT OF ENVIRONMENT, FORESTRY, AND FISHERIES	MATERIAL EXAMINED
551	17.10.2016		DSCS-INV516	Dendrophylliidae	Pourtalopsammia togata	-33.6528	27.4993	33° 39' 10.19" S	27° 29' 57.58" E	304	58	PORT ALFRED	35	Mgwalana	17	RV ALGOA	ACEP: DEEP SECRETS CRUISE	DEPARTMENT OF ENVIRONMENT, FORESTRY, AND FISHERIES	MATERIAL EXAMINED
552	22.10.2016		DSCS-INV569	Dendrophylliidae	Pourtalopsammia togata	-34.7847	24.7618	34° 47' 05.01" S	24° 45' 42.30" E	392	65	CAPE ST. FRANCIS	70	Slang	8	RV ALGOA	ACEP: DEEP SECRETS CRUISE	DEPARTMENT OF ENVIRONMENT, FORESTRY, AND FISHERIES	MATERIAL EXAMINED
553	13.07.1984	A073015	S11	Dendrophylliidae	Pourtalopsammia togata	-32.4167	28.9717	32° 25' 00.11" S	28° 58' 18.11" E	330-340	32	MAZEPPA BAY	19	Mendu	3	RV MEIRING NAUDE	MEIRING NAUDE SURVEY	IZIKO MUSEUMS OF SOUTH AFRICA	MATERIAL EXAMINED
554	14.06.1988	A073042	XX134	Dendrophylliidae	Pourtalopsammia togata	-29.5483	31.7867	29° 32' 53.88" S	31° 47' 12.11" E	200	53	SHAKAS ROCK	46	Zinkwasi	1	RV MEIRING NAUDE	MEIRING NAUDE SURVEY	IZIKO MUSEUMS OF SOUTH AFRICA	MATERIAL EXAMINED
555	08.06.1988	A073105	ZK6	Dendrophylliidae	Pourtalopsammia togata	-27.815	32.64	27° 48' 54.00" S	32° 38' 24.00" E	52	36	CAPE VIDAL	32	Mgobezeleni	3	RV MEIRING NAUDE	MEIRING NAUDE SURVEY	IZIKO MUSEUMS OF SOUTH AFRICA	MATERIAL EXAMINED
556	08.07.1985	A073157	XX57	Dendrophylliidae	Pourtalopsammia togata	-31.0967	30.3133	31° 05' 48.11" S	30° 18' 47.88" E	140	10	PORT EDWARD	24	Bilanhlolo	2	RV MEIRING NAUDE	MEIRING NAUDE SURVEY	IZIKO MUSEUMS OF SOUTH AFRICA	MATERIAL EXAMINED
557	08.07.1985	A073158	XX57	Dendrophylliidae	Pourtalopsammia togata	-31.0967	30.3133	31° 05' 48.00" S	30° 18' 47.99" E	140	10	PORT EDWARD	24	Bilanhlolo	2	RV MEIRING NAUDE	MEIRING NAUDE SURVEY	IZIKO MUSEUMS OF SOUTH AFRICA	MATERIAL EXAMINED
558	05.06.1987	A073159	Q12	Dendrophylliidae	Pourtalopsammia togata	-32.3433	29.0033	32° 20' 35.87" S	29° 00' 11.87" E	100	37	MAZEPPA BAY	15	Mendu	2	RV MEIRING NAUDE	MEIRING NAUDE SURVEY	IZIKO MUSEUMS OF SOUTH AFRICA	MATERIAL EXAMINED
559	05.07.1985	A073172	P 13	Dendrophylliidae	Pourtalopsammia togata	-32.3033	29.1033	32° 18' 11.88" S	29° 06' 11.88" E	550	36	COFFEE BAY	20	Ntlonyane	1	RV MEIRING NAUDE	MEIRING NAUDE SURVEY	IZIKO MUSEUMS OF SOUTH AFRICA	MATERIAL EXAMINED
560	14.07.1984	A073180	Y9	Dendrophylliidae	Pourtalopsammia togata	-32.7633	28.6067	32° 45' 47.88" S	28° 36' 24.12" E	240-250	33	MAZEPPA BAY	24	Cwili	5	RV MEIRING NAUDE	MEIRING NAUDE SURVEY	IZIKO MUSEUMS OF SOUTH AFRICA	MATERIAL EXAMINED
561	04.076.1986	A073269	E12	Dendrophylliidae	Pourtalopsammia togata	-31.5025	29.93	31° 30' 09.00" S	29° 55' 47.99" E	300	40	PORT ST. JOHNS	13	Mkweni	1	RV MEIRING NAUDE	MEIRING NAUDE SURVEY	IZIKO MUSEUMS OF SOUTH AFRICA	MATERIAL EXAMINED
562	19.11.1977	A090113	AFR 831 G	Dendrophylliidae	Pourtalopsammia togata	-35.255	18.655	35° 15' 18.00" S	18° 39' 18.00" E	547	98	GANSBAAI	103	Buffels Oos	1	UNIVERSITY OF CAPE TOWN ECOLOGICAL SURVEY	UNIVERSITY OF CAPE TOWN ECOLOGICAL SURVEY	IZIKO MUSEUMS OF SOUTH AFRICA	MATERIAL EXAMINED
563	06.10.2016	A090152	DSCS-INV231	Dendrophylliidae	Pourtalopsammia togata	-35.1198	23.045	35° 07' 11.34" S	23° 02' 41.91" E	333	116	KNYSNA	116	Goukamma	4	RV ALGOA	ACEP: DEEP SECRETS CRUISE	IZIKO MUSEUMS OF SOUTH AFRICA	MATERIAL EXAMINED
564	16.04.1901	H1379	PF 12731	Dendrophylliidae	Pourtalopsammia togata	-33.025	27.9167	33° 01' 29.99" S	27° 55' 00.00" E	549	3	EAST LONDON	1	Buffalo	2	RV PIETER FAURE	PIETER FAURE SURVEY	IZIKO MUSEUMS OF SOUTH AFRICA	MATERIAL EXAMINED
565	22.05.1975	H1687	SM 38	Dendrophylliidae	Pourtalopsammia togata	-28.365	32.5767	28° 21' 53.99" S	32° 34' 36.00" E	775-825	17	ST. LUCIA ESTUARY	16	Mfolozi	1	RV MEIRING NAUDE	MEIRING NAUDE SURVEY	IZIKO MUSEUMS OF SOUTH AFRICA	MATERIAL EXAMINED
566	22.05.1976	H2827	SM 86	Dendrophylliidae	Pourtalopsammia togata	-27.9917	32.68	27° 59' 30.00" S	32° 40' 47.99" E	550	20	CAPE VIDAL	23	St Lucia - Lake St Lucia	2	RV MEIRING NAUDE	MEIRING NAUDE SURVEY	IZIKO MUSEUMS OF SOUTH AFRICA	MATERIAL EXAMINED
567	30.07.1901	H2829	PF 13222	Dendrophylliidae	Pourtalopsammia togata	-33.0842	27.8259	33° 05' 03.24" S	27° 49' 33.40" E	146-238	11	EAST LONDON	5	Gouda	1	RV PIETER FAURE	PIETER FAURE SURVEY	IZIKO MUSEUMS OF SOUTH AFRICA	MATERIAL EXAMINED
568	14.08.1901	H2830	PF 13479	Dendrophylliidae	Pourtalopsammia togata	-32.5667	28.55	32° 34' 00.00" S	28° 33' 00.00" E	174	14	MAZEPPA BAY	20	Great Kei	2	RV PIETER FAURE	PIETER FAURE SURVEY	IZIKO MUSEUMS OF SOUTH AFRICA	MATERIAL EXAMINED
569	13.08.1901	H2831	PF 13395	Dendrophylliidae	Pourtalopsammia togata	-32.7088	28.3651	32° 42' 31.81" S	28° 21' 54.38" E	159	28	CINTSA MOUTH	3	Morgan	14	RV PIETER FAURE	PIETER FAURE SURVEY	IZIKO MUSEUMS OF SOUTH AFRICA	MATERIAL EXAMINED
570	23.05.1976	H2842	SM 94	Dendrophylliidae	Pourtalopsammia togata	-28.2717	32.6467	28° 16' 18.00" S	32° 38' 48.00" E	670	18	CAPE VIDAL	27	Mfolozi	9	RV MEIRING NAUDE	MEIRING NAUDE SURVEY	IZIKO MUSEUMS OF SOUTH AFRICA	MATERIAL EXAMINED
571	11.05.1977	H3032	SM 131	Dendrophylliidae	Pourtalopsammia togata	-30.72	30.8133	30° 43' 11.99" S	30° 48' 47.99" E	780	36	PORT SHEPSTONE	29	Mhlabatshane	1	RV MEIRING NAUDE	MEIRING NAUDE SURVEY	IZIKO MUSEUMS OF SOUTH AFRICA	MATERIAL EXAMINED
572	11.05.1977	H3033	SM 129	Dendrophylliidae	Pourtalopsammia togata	-30.89	30.5283	30° 53' 24.00" S	30° 31' 41.99" E	850	17	MARGATE	17	Boboyi	4	RV MEIRING NAUDE	MEIRING NAUDE SURVEY	IZIKO MUSEUMS OF SOUTH AFRICA	MATERIAL EXAMINED
573	24.05.1976	H3109	SM 103	Dendrophylliidae	Pourtalopsammia togata	-28.5283	32.5667	28° 31' 41.99" S	32° 34' 00.00" E	680	23	ST. LUCIA ESTUARY	21	Mfolozi	1	RV MEIRING NAUDE	MEIRING NAUDE SURVEY	IZIKO MUSEUMS OF SOUTH AFRICA	MATERIAL EXAMINED
574	25.05.1978	H3135	SM 162	Dendrophylliidae	Pourtalopsammia togata	-32.9167	28.5167	32° 55' 00.00" S	28° 31' 00.00" E	630	40	CINTSA MOUTH	29	Cwili	6	RV MEIRING NAUDE	MEIRING NAUDE SURVEY	IZIKO MUSEUMS OF SOUTH AFRICA	MATERIAL EXAMINED
575	25.06.1979	H3136	SM 232	Dendrophylliidae	Pourtalopsammia togata	-32.2483	29.1733	32° 14' 53.99" S	29° 10' 23.99" E	620-650	28	COFFEE BAY	19	Bulungulu	18	RV MEIRING NAUDE	MEIRING NAUDE SURVEY	IZIKO MUSEUMS OF SOUTH AFRICA	MATERIAL EXAMINED
576	24.06.1979	H3137	SM 226	Dendrophylliidae	Pourtalopsammia togata	-32.4767	28.98	32° 28' 36.00" S	28° 58' 48.00" E	710-775	32	MAZEPPA BAY	24	Kobole	9	RV MEIRING NAUDE	MEIRING NAUDE SURVEY	IZIKO MUSEUMS OF SOUTH AFRICA	MATERIAL EXAMINED
577	10.05.1977	H3138	SM 123	Dendrophylliidae	Pourtalopsammia togata	-30.5567	30.81	30° 33' 24.00" S	30° 48' 35.99" E	690	30	SCOTTBURGH	20	Fafa	11	RV MEIRING NAUDE	MEIRING NAUDE SURVEY	IZIKO MUSEUMS OF SOUTH AFRICA	MATERIAL EXAMINED
578	24.06.1979	H3139	SM 228	Dendrophylliidae	Pourtalopsammia togata	-32.4917	28.9517	32° 29' 30.00" S	28° 57' 06.00" E	700 - 650	29	MAZEPPA BAY	25	Kobole	2	RV MEIRING NAUDE	MEIRING NAUDE SURVEY	IZIKO MUSEUMS OF SOUTH AFRICA	MATERIAL EXAMINED
579	25.06.1979	H3157	SM 237	Dendrophylliidae	Pourtalopsammia togata	-32.2567	29.1617	32° 15' 24.00" S	29° 09' 42.00" E	600-650	30	COFFEE BAY	21	Bulungulu	2	RV MEIRING NAUDE	MEIRING NAUDE SURVEY	IZIKO MUSEUMS OF SOUTH AFRICA	MATERIAL EXAMINED
580	22.05.1976	H3209	SM 86	Dendrophylliidae	Pourtalopsammia togata	-27.9917	32.68	27° 59' 30.00" S	32° 40' 47.99" E	550	20	CAPE VIDAL	23	St Lucia - Lake St Lucia	1	RV MEIRING NAUDE	MEIRING NAUDE SURVEY	IZIKO MUSEUMS OF SOUTH AFRICA	MATERIAL EXAMINED
581	05.06.1987	H4244	ZE5	Dendrophylliidae	Pourtalopsammia togata	-27.28	32.8233	27° 16' 48.00" S	32° 49' 23.99" E	400	48	PONTA DO OURO	32	Kosi Bay	2	RV MEIRING NAUDE	MEIRING NAUDE SURVEY	IZIKO MUSEUMS OF SOUTH AFRICA	MATERIAL EXAMINED
582	07.06.1987	H4245	ZA14	Dendrophylliidae	Pourtalopsammia togata	-26.925	33.0467	26° 55' 30.00" S	33° 02' 48.12" E	500	18	PONTA DO OURO	20	Kosi - Kumpungwini (Sifungwe)	5	RV MEIRING NAUDE	MEIRING NAUDE SURVEY	IZIKO MUSEUMS OF SOUTH AFRICA	MATERIAL EXAMINED
583	07.06.1987	H4246	ZA15	Dendrophylliidae	Pourtalopsammia togata	-26.925	33.0183	26° 55' 30.00" S	33° 01' 05.88" E	370	15	PONTA DO OURO	17	Kosi - Kumpungwini (Sifungwe)	4	RV MEIRING NAUDE	MEIRING NAUDE SURVEY	IZIKO MUSEUMS OF SOUTH AFRICA	MATERIAL EXAMINED
584	08.06.1987	H4247	ZA 20	Dendrophylliidae	Pourtalopsammia togata	-26.9217	32.9183	26° 55' 18.12" S	32° 55' 05.88" E	50	8	PONTA DO OURO	7	Kosi - Kumpungwini (Sifungwe)	1	RV MEIRING NAUDE	MEIRING NAUDE SURVEY	IZIKO MUSEUMS OF SOUTH AFRICA	MATERIAL EXAMINED
585	24.06.1979	H4592	SM 226	Dendrophylliidae	Pourtalopsammia togata	-32.4767	28.98	32° 28' 36.00" S	28° 58' 48.00" E	710-775	32	MAZEPPA BAY	24	Kobole	1	RV MEIRING NAUDE	MEIRING NAUDE SURVEY	IZIKO MUSEUMS OF SOUTH AFRICA	MATERIAL EXAMINED
586	30.07.1964	USNM 77237	358A	Dendrophylliidae	Pourtalopsammia togata	-29.3167	32	29° 19' 00.00" S	32° 00' 00.00" E	366	46	PORT DUNFORD	45	Nyoni	1	RV ANTON BRUUN	ANTON BRUUN SURVEY	NATIONAL MUSEUM OF NATURAL HISTORY, SMITHSONIAN, WASHINGTON DC	MATERIAL EXAMINED
587	25.06.1979	USNM 91791	SM 232	Dendrophylliidae	Pourtalopsammia togata	-32.2483	29.1733	32° 14' 53.99" S	29° 10' 23.99" E	620-650	28	COFFEE BAY	19	Bulungulu	4	RV MEIRING NAUDE	MEIRING NAUDE SURVEY	NATIONAL MUSEUM OF NATURAL HISTORY, SMITHSONIAN, WASHINGTON DC	MATERIAL EXAMINED
588	29.08.2016		AI2-INV135	Dendrophylliidae	Pourtalopsammia togata	-32.8333	28.5	32° 49' 59.99" S	28° 30' 00.00" E	228	37	CINTSA MOUTH	21	Cwili	1	RV KHUZWAYO	ACEP: IMIDA	DEPARTMENT OF ENVIRONMENT, FORESTRY, AND FISHERIES	MATERIAL EXAMINED
589	25.02.1959		FAL 368 L	Dendrophylliidae	Rhizopsammia annae	-34.21	18.7783	34° 12' 36.00" S	18° 46' 41.99" E	40	19	PRINGLE BAY	16	Buffels Oos	3	UNIVERSITY OF CAPE TOWN ECOLOGICAL SURVEY	UNIVERSITY OF CAPE TOWN ECOLOGICAL SURVEY		IMAGERY DATA
590	16.07.1961		SCD 268 F	Dendrophylliidae	Rhizopsammia annae	-33.0417	27.9417	33° 02' 30.00" S	27° 56' 30.00" E	55	6	EAST LONDON	4	Buffalo	5	UNIVERSITY OF CAPE TOWN ECOLOGICAL SURVEY	UNIVERSITY OF CAPE TOWN ECOLOGICAL SURVEY		IMAGERY DATA
591		A072994		Dendrophylliidae	Rhizopsammia annae										3			IZIKO MUSEUMS OF SOUTH AFRICA	MATERIAL EXAMINED
592	13.06.1988	A073016	ZQ10	Dendrophylliidae	Rhizopsammia annae	-29.015	32.26	29° 00' 54.00" S	32° 15' 35.99" E	500	31	RICHARDS BAY	46	Mlalazi Estuary	3	RV MEIRING NAUDE	MEIRING NAUDE SURVEY	IZIKO MUSEUMS OF SOUTH AFRICA	MATERIAL EXAMINED
593		EIg3		Dendrophylliidae	Rhizopsammia annae										10			OCEANOGRAPHIC RESEARCH INSTITUTE, DURBAN	MATERIAL EXAMINED
594		H1497		Dendrophylliidae	Rhizopsammia annae	-34.8313	20.0139	34° 49' 52.54" S	20° 00' 49.88" E		3	AGULHAS	16	De Mond-Heuningnes	1			IZIKO MUSEUMS OF SOUTH AFRICA	MATERIAL EXAMINED
595		H1498		Dendrophylliidae	Rhizopsammia annae	-34.8313	20.0139	34° 49' 52.54" S	20° 00' 49.88" E		3	AGULHAS	16	De Mond-Heuningnes	1			IZIKO MUSEUMS OF SOUTH AFRICA	MATERIAL EXAMINED
596		H3041		Dendrophylliidae	Rhizopsammia annae	-34.1771	22.1553	34° 10' 37.57" S	22° 09' 19.14" E	55	2	MOSSELBAAI	10	Hartenbos	6			IZIKO MUSEUMS OF SOUTH AFRICA	MATERIAL EXAMINED
597	21.05.1984	H3366		Dendrophylliidae	Rhizopsammia annae	-33.8333	25.6667	33° 49' 59.99" S	25° 40' 00.00" E		15	PORT ELIZABETH	16	Bakens River	6			IZIKO MUSEUMS OF SOUTH AFRICA	MATERIAL EXAMINED
598	20.07.1949	A072979	TRA 33 C	Dendrophylliidae	Rhizopsammia compacta	-33.9833	25.7833	33° 58' 59.99" S	25° 46' 59.99" E	90	21	PORT ELIZABETH	16	Bakens River	20	UNIVERSITY OF CAPE TOWN ECOLOGICAL SURVEY	UNIVERSITY OF CAPE TOWN ECOLOGICAL SURVEY	IZIKO MUSEUMS OF SOUTH AFRICA	MATERIAL EXAMINED
599	04.06.1987	A073033	ZC2	Dendrophylliidae	Rhizopsammia compacta	-27.105	32.8667	27° 06' 18.00" S	32° 52' 00.12" E	50	28	PONTA DO OURO	17	Kosi Bay	1	RV MEIRING NAUDE	MEIRING NAUDE SURVEY	IZIKO MUSEUMS OF SOUTH AFRICA	MATERIAL EXAMINED
600	07.06.1990	A073041	ZC9	Dendrophylliidae	Rhizopsammia compacta	-27.0667	32.8833	27° 04' 00.00" S	32° 52' 59.99" E	69	24	PONTA DO OURO	16	Kosi Bay	1	RV MEIRING NAUDE	MEIRING NAUDE SURVEY	IZIKO MUSEUMS OF SOUTH AFRICA	MATERIAL EXAMINED
601	13.06.1988	A073081	ZQ7	Dendrophylliidae	Rhizopsammia compacta	-29.0067	32.2	29° 00' 24.11" S	32° 12' 00.00" E	152	27	RICHARDS BAY	40	Mlalazi Estuary	6	RV MEIRING NAUDE	MEIRING NAUDE SURVEY	IZIKO MUSEUMS OF SOUTH AFRICA	MATERIAL EXAMINED
602	13.06.1988	A073083	ZQ8	Dendrophylliidae	Rhizopsammia compacta	-29.015	32.2017	29° 00' 54.00" S	32° 12' 06.12" E	215	28	RICHARDS BAY	40	Mlalazi Estuary	6	RV MEIRING NAUDE	MEIRING NAUDE SURVEY	IZIKO MUSEUMS OF SOUTH AFRICA	MATERIAL EXAMINED
603	08.06.1988	A073136	ZK3	Dendrophylliidae	Rhizopsammia compacta	-27.79	32.6483	27° 47' 23.99" S	32° 38' 53.87" E	65-70	39	CAPE VIDAL	29	Mgobezeleni	1	RV MEIRING NAUDE	MEIRING NAUDE SURVEY	IZIKO MUSEUMS OF SOUTH AFRICA	MATERIAL EXAMINED
604	02.06.1990	A073192	ZH18	Dendrophylliidae	Rhizopsammia compacta	-27.53	32.7133	27° 31' 48.00" S	32° 42' 47.87" E	70	69	CAPE VIDAL	7	Mgobezeleni	3	RV MEIRING NAUDE	MEIRING NAUDE SURVEY	IZIKO MUSEUMS OF SOUTH AFRICA	MATERIAL EXAMINED
605	06.06.1990	A073199	ZB17	Dendrophylliidae	Rhizopsammia compacta	-27.005	32.9217	27° 00' 17.99" S	32° 55' 18.12" E	67	17	PONTA DO OURO	11	Kosi - Kumpungwini (Sifungwe)	1	RV MEIRING NAUDE	MEIRING NAUDE SURVEY	IZIKO MUSEUMS OF SOUTH AFRICA	MATERIAL EXAMINED
606	08.06.1990	A073204	ZH3	Dendrophylliidae	Rhizopsammia compacta	-27.5467	32.71	27° 32' 48.12" S	32° 42' 36.00" E	68	67	CAPE VIDAL	7	Mgobezeleni	1	RV MEIRING NAUDE	MEIRING NAUDE SURVEY	IZIKO MUSEUMS OF SOUTH AFRICA	MATERIAL EXAMINED
607	10.06.1988	A073208	ZN1	Dendrophylliidae	Rhizopsammia compacta	-28.2917	32.5433	28° 17' 30.11" S	32° 32' 35.88" E	50	16	ST. LUCIA ESTUARY	17	Mfolozi	1	RV MEIRING NAUDE	MEIRING NAUDE SURVEY	IZIKO MUSEUMS OF SOUTH AFRICA	MATERIAL EXAMINED
608	02.06.1990	A073221	ZH19	Dendrophylliidae	Rhizopsammia compacta	-27.5333	32.7	27° 31' 59.99" S	32° 42' 00.00" E	77	68	CAPE VIDAL	5	Mgobezeleni	1	RV MEIRING NAUDE	MEIRING NAUDE SURVEY	IZIKO MUSEUMS OF SOUTH AFRICA	MATERIAL EXAMINED
609		A090105	TRA 134 Y	Dendrophylliidae	Rhizopsammia compacta										2	UNIVERSITY OF CAPE TOWN ECOLOGICAL SURVEY	UNIVERSITY OF CAPE TOWN ECOLOGICAL SURVEY	IZIKO MUSEUMS OF SOUTH AFRICA	MATERIAL EXAMINED
610	29.07.1952	A090112	FAL 83 J	Dendrophylliidae	Rhizopsammia compacta	-34.275	18.825	34° 16' 29.99" S	18° 49' 29.99" E	14-17	11	PRINGLE BAY	8	Buffels Oos	1	UNIVERSITY OF CAPE TOWN ECOLOGICAL SURVEY	UNIVERSITY OF CAPE TOWN ECOLOGICAL SURVEY	IZIKO MUSEUMS OF SOUTH AFRICA	MATERIAL EXAMINED
611		EIa1		Dendrophylliidae	Rhizopsammia compacta										2			OCEANOGRAPHIC RESEARCH INSTITUTE, DURBAN	MATERIAL EXAMINED
612	12.08.1958	EIa2	NAD 17	Dendrophylliidae	Rhizopsammia compacta	-29.9667	31.0333	29° 58' 00.00" S	31° 01' 59.99" E	49	14	DURBAN	12	Mbokodweni		UNIVERSITY OF CAPE TOWN ECOLOGICAL SURVEY	UNIVERSITY OF CAPE TOWN ECOLOGICAL SURVEY	IZIKO MUSEUMS OF SOUTH AFRICA	MATERIAL EXAMINED
613		EIa6		Dendrophylliidae	Rhizopsammia compacta										40			IZIKO MUSEUMS OF SOUTH AFRICA	MATERIAL EXAMINED
614	01.01.1958	H1373		Dendrophylliidae	Rhizopsammia compacta	-33.9587	18.3724	33° 57' 31.20" S	18° 22' 20.64" E		14	CAPE TOWN	13	Diep	5			IZIKO MUSEUMS OF SOUTH AFRICA	MATERIAL EXAMINED
615	11.11.1902	H1375	PF 15885	Dendrophylliidae	Rhizopsammia compacta	-33.9587	18.3724	33° 57' 31.20" S	18° 22' 20.64" E	44	14	CAPE TOWN	13	Diep	1	RV PIETER FAURE	PIETER FAURE SURVEY	IZIKO MUSEUMS OF SOUTH AFRICA	MATERIAL EXAMINED
616	24.09.1902	H1380	PF 15501	Dendrophylliidae	Rhizopsammia compacta	-34.2164	18.4659	34° 12' 59.05" S	18° 27' 57.32" E	40	16	CAPE POINT	8	Elsies	2	RV PIETER FAURE	PIETER FAURE SURVEY	IZIKO MUSEUMS OF SOUTH AFRICA	MATERIAL EXAMINED
617	10.04.1958	H1414		Dendrophylliidae	Rhizopsammia compacta	-34.2164	18.4659	34° 12' 59.05" S	18° 27' 57.32" E		16	CAPE POINT	8	Elsies	1			IZIKO MUSEUMS OF SOUTH AFRICA	MATERIAL EXAMINED
618	10.04.1958	H1686		Dendrophylliidae	Rhizopsammia compacta	-34.2164	18.4659	34° 12' 59.05" S	18° 27' 57.32" E		16	CAPE POINT	8	Elsies	6			IZIKO MUSEUMS OF SOUTH AFRICA	MATERIAL EXAMINED
619	21.09.1901	H2844	PF 13887	Dendrophylliidae	Rhizopsammia compacta	-33.7188	26.6272	33° 43' 07.59" S	26° 37' 37.95" E	90	6	KENTON ON SEA	5	Boknes	1	RV PIETER FAURE	PIETER FAURE SURVEY	IZIKO MUSEUMS OF SOUTH AFRICA	MATERIAL EXAMINED
620	03.5.1990	H4578	ZA 48	Dendrophylliidae	Rhizopsammia compacta	-26.8917	32.9267	26° 53' 30.00" S	32° 55' 36.00" E	51	6	PONTA DO OURO	9	Kosi - Kumpungwini (Sifungwe)	1	RV MEIRING NAUDE	MEIRING NAUDE SURVEY	IZIKO MUSEUMS OF SOUTH AFRICA	MATERIAL EXAMINED
621	08.06.1990	H4579	ZDD3	Dendrophylliidae	Rhizopsammia compacta	-27.225	32.825	27° 13' 30.00" S	32° 49' 30.00" E	74	42	PONTA DO OURO	27	Kosi Bay	2	RV MEIRING NAUDE	MEIRING NAUDE SURVEY	NATIONAL MUSEUM OF NATURAL HISTORY, SMITHSONIAN, WASHINGTON DC	MATERIAL EXAMINED
622		ORICH_1		Dendrophylliidae	Rhizopsammia compacta										2			IZIKO MUSEUMS OF SOUTH AFRICA	MATERIAL EXAMINED
623	08.06.1990	USNM 91807	ZD 10	Dendrophylliidae	Rhizopsammia compacta	-27.1883	32.8373	27° 11' 17.99" S	32° 50' 14.39" E	78	38	PONTA DO OURO	23	Kosi Bay	2	RV MEIRING NAUDE	MEIRING NAUDE SURVEY	NATIONAL MUSEUM OF NATURAL HISTORY, SMITHSONIAN, WASHINGTON DC	MATERIAL EXAMINED
624	14.06.1988	A073042	XX134	Dendrophylliidae	Rhizopsammia verilli	-29.5483	31.7867	29° 32' 53.88" S	31° 47' 12.11" E	200	53	SHAKAS ROCK	46	Zinkwasi	8	RV MEIRING NAUDE	MEIRING NAUDE SURVEY	IZIKO MUSEUMS OF SOUTH AFRICA	MATERIAL EXAMINED
625	08.07.1985	A073157	XX57	Dendrophylliidae	Rhizopsammia verilli	-31.0967	30.3133	31° 05' 48.11" S	30° 18' 47.88" E	140	10	PORT EDWARD	24	Bilanhlolo	5	RV MEIRING NAUDE	MEIRING NAUDE SURVEY	IZIKO MUSEUMS OF SOUTH AFRICA	MATERIAL EXAMINED
626	12.06.1988	A073197	Z02	Dendrophylliidae	Rhizopsammia verilli	-28.53	32.435	28° 31' 48.00" S	32° 26' 06.00" E	160-180	18	ST. LUCIA ESTUARY	15	Mfolozi	2	RV MEIRING NAUDE	MEIRING NAUDE SURVEY	IZIKO MUSEUMS OF SOUTH AFRICA	MATERIAL EXAMINED
627	01.06.1990	A073198	XX153	Dendrophylliidae	Rhizopsammia verilli	-29.5367	31.33	29° 32' 12.00" S	31° 19' 47.99" E	50	10	SHAKAS ROCK	12	Mhlali	1	RV MEIRING NAUDE	MEIRING NAUDE SURVEY	IZIKO MUSEUMS OF SOUTH AFRICA	MATERIAL EXAMINED
628	28.02.1901	H1502	PF 12142	Dendrophylliidae	Rhizopsammia verilli	-28.8833	32.0167	28° 52' 59.99" S	32° 01' 00.00" E	165	14	RICHARDS BAY	23	Mlalazi Estuary	1	RV PIETER FAURE	PIETER FAURE SURVEY	IZIKO MUSEUMS OF SOUTH AFRICA	MATERIAL EXAMINED
629	13.04.2002	H5103	D54	Dendrophylliidae	Tubastraea sp. cf. diaphana	-27.6107	32.6675	27° 36' 38.45" S	32° 40' 02.99" E	53	59	CAPE VIDAL	9	Mgobezeleni	1	KERRY SINK		IZIKO MUSEUMS OF SOUTH AFRICA	MATERIAL EXAMINED
630		EIb4		Dendrophylliidae	Tubastraea coccinea							ISIPINGO			1			OCEANOGRAPHIC RESEARCH INSTITUTE, DURBAN	MATERIAL EXAMINED
631		EIb3		Dendrophylliidae	Tubastraea micranthus										1			OCEANOGRAPHIC RESEARCH INSTITUTE, DURBAN	MATERIAL EXAMINED
632	03.07.1985	A073153	M14	Flabellidae	Flabellum (Flabellum) leptoconus	-32.0483	29.3283	32° 02' 53.87" S	29° 19' 41.87" E	250-280	19	COFFEE BAY	18	Mdumbi	2	RV MEIRING NAUDE	MEIRING NAUDE SURVEY	IZIKO MUSEUMS OF SOUTH AFRICA	MATERIAL EXAMINED
633	06.07.1985	A073179	Q17	Flabellidae	Flabellum (Flabellum) leptoconus	-32.3933	28.9867	32° 23' 35.88" S	28° 59' 12.11" E	295-330	34	MAZEPPA BAY	17	Mendu	1	RV MEIRING NAUDE	MEIRING NAUDE SURVEY	IZIKO MUSEUMS OF SOUTH AFRICA	MATERIAL EXAMINED
634	06.07.1985	A073190	Q17	Flabellidae	Flabellum (Flabellum) leptoconus	-32.3933	28.9867	32° 23' 35.88" S	28° 59' 12.11" E	295-330	34	MAZEPPA BAY	17	Mendu	4	RV MEIRING NAUDE	MEIRING NAUDE SURVEY	IZIKO MUSEUMS OF SOUTH AFRICA	MATERIAL EXAMINED
635	17.10.2016	A090154	DSCS-INV516	Flabellidae	Flabellum (Flabellum) leptoconus	-33.6528	27.4993	33° 39' 10.19" S	27° 29' 57.58" E	304	58	PORT ALFRED	35	Mgwalana	1	RV ALGOA	ACEP: DEEP SECRETS CRUISE	DEPARTMENT OF ENVIRONMENT, FORESTRY, AND FISHERIES	MATERIAL EXAMINED
636		DIIA1		Flabellidae	Flabellum (Flabellum) leptoconus	-31.3833	29.9	31° 22' 59.99" S	29° 53' 59.99" E	409-440	44	PORT ST. JOHNS	4	Mkweni	1			OCEANOGRAPHIC RESEARCH INSTITUTE, DURBAN	MATERIAL EXAMINED
637	16.10.1898	H1239	PF 393	Flabellidae	Flabellum (Flabellum) leptoconus	-34.1729	18.6644	34° 10' 22.29" S	18° 39' 51.94" E	71.5017	26	CAPE POINT	20	Sand	1	RV PIETER FAURE	PIETER FAURE SURVEY	IZIKO MUSEUMS OF SOUTH AFRICA	MATERIAL EXAMINED
638	22.05.1976	H2841	SM 86	Flabellidae	Flabellum (Flabellum) leptoconus	-27.9917	32.68	27° 59' 30.00" S	32° 40' 47.99" E	550	20	CAPE VIDAL	23	St Lucia - Lake St Lucia	1	RV MEIRING NAUDE	MEIRING NAUDE SURVEY	IZIKO MUSEUMS OF SOUTH AFRICA	MATERIAL EXAMINED
639	29.05.1978	H3150	SM 180	Flabellidae	Flabellum (Flabellum) leptoconus	-33.49	27.3833	33° 29' 24.00" S	27° 22' 59.99" E	80	48	PORT ALFRED	19	Mgwalana	1	RV MEIRING NAUDE	MEIRING NAUDE SURVEY	IZIKO MUSEUMS OF SOUTH AFRICA	MATERIAL EXAMINED
640	25.06.1979	H3180	SM 232	Flabellidae	Flabellum (Flabellum) leptoconus	-32.2483	29.1733	32° 14' 53.99" S	29° 10' 23.99" E	620-650	28	COFFEE BAY	19	Bulungulu	2	RV MEIRING NAUDE	MEIRING NAUDE SURVEY	IZIKO MUSEUMS OF SOUTH AFRICA	MATERIAL EXAMINED
641	10.05.1977	H3181	SM 123	Flabellidae	Flabellum (Flabellum) leptoconus	-30.5567	30.81	30° 33' 23.99" S	30° 48' 35.99" E	690	30	SCOTTBURGH	20	Fafa	1	RV MEIRING NAUDE	MEIRING NAUDE SURVEY	IZIKO MUSEUMS OF SOUTH AFRICA	MATERIAL EXAMINED
642	25.05.1978	H3182	SM 162	Flabellidae	Flabellum (Flabellum) leptoconus	-32.9167	28.5167	32° 54' 59.99" S	28° 30' 59.99" E	630	40	CINTSA MOUTH	29	Cwili	2	RV MEIRING NAUDE	MEIRING NAUDE SURVEY	IZIKO MUSEUMS OF SOUTH AFRICA	MATERIAL EXAMINED
643	24.06.1979	H3183	SM 226	Flabellidae	Flabellum (Flabellum) leptoconus	-32.4767	28.98	32° 28' 36.00" S	28° 58' 48.00" E	710-775	32	MAZEPPA BAY	24	Kobole	7	RV MEIRING NAUDE	MEIRING NAUDE SURVEY	IZIKO MUSEUMS OF SOUTH AFRICA	MATERIAL EXAMINED
644	26.05.1978	H3184	SM 165	Flabellidae	Flabellum (Flabellum) leptoconus	-33.1	28.1383	33° 06' 00.00" S	28° 08' 17.99" E	700-650	22	GONUBIE	21	Gqunube	4	RV MEIRING NAUDE	MEIRING NAUDE SURVEY	IZIKO MUSEUMS OF SOUTH AFRICA	MATERIAL EXAMINED
645		USNM 62498		Flabellidae	Flabellum (Flabellum) leptoconus	-31.3833	29.9	31° 22' 59.99" S	29° 53' 59.99" E	410	44	PORT ST. JOHNS	4	Mkweni	2			NATIONAL MUSEUM OF NATURAL HISTORY, SMITHSONIAN, WASHINGTON DC	MATERIAL EXAMINED
646	26.08.1929	USNM 87645	Vema stn 28	Flabellidae	Flabellum (Flabellum) leptoconus	-35.67	21.98	35° 40' 12.00" S	21° 58' 48.00" E	424	146	GOURITSMOND	152	Goukou	5	RV VEMA		NATIONAL MUSEUM OF NATURAL HISTORY, SMITHSONIAN, WASHINGTON DC	MATERIAL EXAMINED
647	30.07.1964	USNM 91721	358A	Flabellidae	Flabellum (Flabellum) leptoconus	-29.32	32	29° 19' 12.00" S	32° 00' 00.00" E	366	46	PORT DUNFORD	45	Nyoni	4	RV ANTON BRUUN	ANTON BRUUN SURVEY	NATIONAL MUSEUM OF NATURAL HISTORY, SMITHSONIAN, WASHINGTON DC	MATERIAL EXAMINED
648	06.10.2016		DSCS-INV358	Flabellidae	Flabellum (Flabellum) leptoconus	-34.8894	24.1157	34° 53' 21.93" S	24° 06' 56.47" E	355	92	OUBOSSTRAND	89	Tsitsikamma	2	RV ALGOA	ACEP: DEEP SECRETS CRUISE	DEPARTMENT OF ENVIRONMENT, FORESTRY, AND FISHERIES	MATERIAL EXAMINED
649	22.10.2016		DSCS-INV569	Flabellidae	Flabellum (Flabellum) leptoconus	-34.7847	24.7618	34° 47' 05.01" S	24° 45' 42.30" E	392	65	CAPE ST. FRANCIS	70	Slang	2	RV ALGOA	ACEP: DEEP SECRETS CRUISE	DEPARTMENT OF ENVIRONMENT, FORESTRY, AND FISHERIES	MATERIAL EXAMINED
650	11.06.1988	A073053	ZM8	Flabellidae	Flabellum (Flabellum) pavoninum	-28.14	32.6067	28° 08' 24.00" S	32° 36' 24.11" E	165	5	CAPE VIDAL	16	St Lucia - Lake St Lucia	1	RV MEIRING NAUDE	MEIRING NAUDE SURVEY	IZIKO MUSEUMS OF SOUTH AFRICA	MATERIAL EXAMINED
651		A073063	ZN7	Flabellidae	Flabellum (Flabellum) pavoninum	-28.2917	32.57	28° 17' 30.11" S	32° 34' 12.00" E	100	19	CAPE VIDAL	19	Mfolozi	2	RV MEIRING NAUDE	MEIRING NAUDE SURVEY	IZIKO MUSEUMS OF SOUTH AFRICA	MATERIAL EXAMINED
652	30.07.1985	A073135	M14	Flabellidae	Flabellum (Flabellum) pavoninum	-32.0483	29.3283	32° 02' 53.87" S	29° 19' 41.87" E	250-280	19	COFFEE BAY	18	Mdumbi	2	RV MEIRING NAUDE	MEIRING NAUDE SURVEY	IZIKO MUSEUMS OF SOUTH AFRICA	MATERIAL EXAMINED
653	08.06.1988	A073171	ZJ3	Flabellidae	Flabellum (Flabellum) pavoninum	-27.715	32.6817	27° 42' 53.99" S	32° 40' 54.11" E	160	48	CAPE VIDAL	21	Mgobezeleni	1	RV MEIRING NAUDE	MEIRING NAUDE SURVEY	IZIKO MUSEUMS OF SOUTH AFRICA	MATERIAL EXAMINED
654	09.07.1985	A073213	XX62	Flabellidae	Flabellum (Flabellum) pavoninum	-30.1067	31.0133	30° 06' 24.12" S	31° 00' 47.88" E	160-170	29	DURBAN	14	Mbokodweni	1	RV MEIRING NAUDE	MEIRING NAUDE SURVEY	IZIKO MUSEUMS OF SOUTH AFRICA	MATERIAL EXAMINED
655	23.04.1958	A073225	NAD 10 A	Flabellidae	Flabellum (Flabellum) pavoninum	-29.7667	31.4333	29° 45' 59.99" S	31° 25' 59.99" E	110-130	34	SHAKAS ROCK	34	Tongati	2	UNIVERSITY OF CAPE TOWN ECOLOGICAL SURVEY	UNIVERSITY OF CAPE TOWN ECOLOGICAL SURVEY	IZIKO MUSEUMS OF SOUTH AFRICA	MATERIAL EXAMINED
656	23.04.1958	A090097	NAD 10 A	Flabellidae	Flabellum (Flabellum) pavoninum	-29.7667	31.4333	29° 45' 59.99" S	31° 25' 59.99" E	110-130	34	SHAKAS ROCK	34	Tongati	5	UNIVERSITY OF CAPE TOWN ECOLOGICAL SURVEY	UNIVERSITY OF CAPE TOWN ECOLOGICAL SURVEY	IZIKO MUSEUMS OF SOUTH AFRICA	MATERIAL EXAMINED
657		A090098	NAD 47 J	Flabellidae	Flabellum (Flabellum) pavoninum	-29.5833	31.7	29° 34' 59.99" S	31° 42' 00.00" E	138	46	SHAKAS ROCK	42	Mdlotane	4	UNIVERSITY OF CAPE TOWN ECOLOGICAL SURVEY	UNIVERSITY OF CAPE TOWN ECOLOGICAL SURVEY	IZIKO MUSEUMS OF SOUTH AFRICA	MATERIAL EXAMINED
658		BMNH-1950.1.11.30		Flabellidae	Flabellum (Flabellum) pavoninum										2				IMAGERY DATA
659		DIIb1		Flabellidae	Flabellum (Flabellum) pavoninum										3			OCEANOGRAPHIC RESEARCH INSTITUTE, DURBAN	MATERIAL EXAMINED
660		DIIb4		Flabellidae	Flabellum (Flabellum) pavoninum										2			OCEANOGRAPHIC RESEARCH INSTITUTE, DURBAN	MATERIAL EXAMINED
661	24.12.1900	H1432	PF 11080	Flabellidae	Flabellum (Flabellum) pavoninum	-29.8667	31	29° 51' 59.99" S	31° 00' 00.00" E	101	2	DURBAN	8	Umgeni Estuary	1	RV PIETER FAURE	PIETER FAURE SURVEY	IZIKO MUSEUMS OF SOUTH AFRICA	MATERIAL EXAMINED
662	21.12.1900	H1477	PF 11030	Flabellidae	Flabellum (Flabellum) pavoninum	-29.65	31.1333	29° 38' 59.99" S	31° 07' 59.99" E	49	19	SHAKAS ROCK	3	Mdloti	2	RV PIETER FAURE	PIETER FAURE SURVEY	IZIKO MUSEUMS OF SOUTH AFRICA	MATERIAL EXAMINED
663	23.04.1958	H3845	NAD 10 A	Flabellidae	Flabellum (Flabellum) pavoninum	-29.7667	31.4333	29° 45' 59.99" S	31° 25' 59.99" E	110-130	34	SHAKAS ROCK	34	Tongati	8	UNIVERSITY OF CAPE TOWN ECOLOGICAL SURVEY	UNIVERSITY OF CAPE TOWN ECOLOGICAL SURVEY	IZIKO MUSEUMS OF SOUTH AFRICA	MATERIAL EXAMINED
664	19.06.1989	H4582	ZU15	Flabellidae	Flabellum (Flabellum) pavoninum	-29.6633	31.5017	29° 39' 48.00" S	31° 30' 05.99" E	150	31	SHAKAS ROCK	33	Mhlali	1	RV MEIRING NAUDE	MEIRING NAUDE SURVEY	IZIKO MUSEUMS OF SOUTH AFRICA	MATERIAL EXAMINED
665	23.04.1958	USNM 82134		Flabellidae	Flabellum (Flabellum) pavoninum	-29.8	31.27	29° 48' 00.00" S	31° 16' 11.99" E	232	27	DURBAN	22	Beachwood Mangroves Nature Re	4			NATIONAL MUSEUM OF NATURAL HISTORY, SMITHSONIAN, WASHINGTON DC	MATERIAL EXAMINED
666			Mortensen stn 31	Flabellidae	Flabellum (Flabellum) pavoninum					128		DURBAN			5				IMAGERY DATA
667	29.01.2018		NANSEN-INV17	Flabellidae	Flabellum (Flabellum) pavoninum	-30.3	30.91	30° 18' 00.00" S	30° 54' 36.00" E	226	16	SCOTTBURGH	16	Mahlongwana	2	RV NANSEN	NANSEN: EAST COAST SURVEY	DEPARTMENT OF ENVIRONMENT, FORESTRY, AND FISHERIES	MATERIAL EXAMINED
668	31.01.2018		NANSEN-INV51	Flabellidae	Flabellum (Flabellum) pavoninum	-29.58	31.63	29° 34' 47.99" S	31° 37' 47.99" E	130-144	39	SHAKAS ROCK	37	Mdlotane	2	RV NANSEN	NANSEN: EAST COAST SURVEY	DEPARTMENT OF ENVIRONMENT, FORESTRY, AND FISHERIES	MATERIAL EXAMINED
669			ZH10	Flabellidae	Flabellum (Flabellum) pavoninum	-27.543	32.726	27° 32' 34.79" S	32° 43' 33.59" E	150	68	CAPE VIDAL	8	Mgobezeleni	1	RV MEIRING NAUDE	MEIRING NAUDE SURVEY		IMAGERY DATA
670	31.01.2018	A090160	NANSEN-INV49	Flabellidae	Flabellum (Flabellum) politum	-29.5	31.34	29° 30' 00.00" S	31° 20' 23.99" E	53-54	10	SHAKAS ROCK	10	Mhlali	5	RV NANSEN	NANSEN: EAST COAST SURVEY	IZIKO MUSEUMS OF SOUTH AFRICA	MATERIAL EXAMINED
671	31.01.2018		NANSEN-INV34	Flabellidae	Flabellum (Flabellum) politum	-29.72	31.43	29° 43' 11.99" S	31° 25' 47.99" E	185	30	SHAKAS ROCK	31	Tongati	5	RV NANSEN	NANSEN: EAST COAST SURVEY	DEPARTMENT OF ENVIRONMENT, FORESTRY, AND FISHERIES	MATERIAL EXAMINED
672	05.02.2018		NANSEN-INV96	Flabellidae	Flabellum (Flabellum) politum	-28.68	32.4	28° 40' 47.99" S	32° 23' 59.99" E	184	32	RICHARDS BAY	16	Nhlabane	2	RV NANSEN	NANSEN: EAST COAST SURVEY	DEPARTMENT OF ENVIRONMENT, FORESTRY, AND FISHERIES	MATERIAL EXAMINED
673	31.03.2019	A090102	A33790	Flabellidae	Flabellum (Ulocyathus) alabastrum	-35.9437	20.0409	35° 56' 37.38" S	20° 02' 27.30" E	168	125	AGULHAS	134	Ratels	1	RV AFRICANA	DEFF/SAEON DEMERSAL SURVEY	IZIKO MUSEUMS OF SOUTH AFRICA	MATERIAL EXAMINED
674	20.05.1976	H1695	SM 66	Flabellidae	Flabellum (Ulocyathus) lowekeyesi	-27.2917	32.9167	27° 17' 30.00" S	32° 54' 59.99" E	720-780	49	PONTA DO OURO	37	Kosi Bay	1	RV MEIRING NAUDE	MEIRING NAUDE SURVEY	IZIKO MUSEUMS OF SOUTH AFRICA	MATERIAL EXAMINED
675	20.05.1976	H1696	SM67	Flabellidae	Flabellum (Ulocyathus) lowekeyesi	-27.2467	32.91	27° 14' 47.99" S	32° 54' 35.99" E	700	44	PONTA DO OURO	32	Kosi Bay	1	RV MEIRING NAUDE	MEIRING NAUDE SURVEY	IZIKO MUSEUMS OF SOUTH AFRICA	MATERIAL EXAMINED
676	25.05.1976	H2814	SM 107	Flabellidae	Flabellum (Ulocyathus) lowekeyesi	-28.63	32.6417	28° 37' 47.99" S	32° 38' 29.99" E	1200-1000	36	ST. LUCIA ESTUARY	34	Mfolozi	2	RV MEIRING NAUDE	MEIRING NAUDE SURVEY	IZIKO MUSEUMS OF SOUTH AFRICA	MATERIAL EXAMINED
677	28.05.1975	H3095	SM 38	Flabellidae	Flabellum (Ulocyathus) lowekeyesi	-28.365	32.5767	28° 21' 53.99" S	32° 34' 36.00" E	775-825	17	ST. LUCIA ESTUARY	16	Mfolozi	1	RV MEIRING NAUDE	MEIRING NAUDE SURVEY	IZIKO MUSEUMS OF SOUTH AFRICA	MATERIAL EXAMINED
678	06.10.2016	A090150	DSCS-INV281	Flabellidae	Javania antarctica	-35.1198	23.045	35° 07' 11.34" S	23° 02' 41.91" E	333	116	GOURITSMOND	116	Goukamma	3	RV ALGOA	ACEP: DEEP SECRETS CRUISE	IZIKO MUSEUMS OF SOUTH AFRICA	MATERIAL EXAMINED
679	13.06.1988	A073082	ZQ10	Flabellidae	Javania insignis	-29.015	32.26	29° 00' 54.00" S	32° 15' 35.99" E	500	31	RICHARDS BAY	46	Mlalazi Estuary	2	RV MEIRING NAUDE	MEIRING NAUDE SURVEY	IZIKO MUSEUMS OF SOUTH AFRICA	MATERIAL EXAMINED
680		A073083	ZQ8	Flabellidae	Javania insignis	-29.015	32.2017	29° 00' 54.00" S	32° 12' 06.12" E	215	28	RICHARDS BAY	40	Mlalazi Estuary	1	RV MEIRING NAUDE	MEIRING NAUDE SURVEY	IZIKO MUSEUMS OF SOUTH AFRICA	MATERIAL EXAMINED
681		A073096		Flabellidae	Javania insignis					805		DURBAN HARBOR			3			IZIKO MUSEUMS OF SOUTH AFRICA	MATERIAL EXAMINED
682		A073218	ZDD3	Flabellidae	Javania insignis	-27.225	32.825	27° 13' 30.00" S	32° 49' 30.00" E	74	42	PONTA DO OURO	27	Kosi Bay	1	RV MEIRING NAUDE	MEIRING NAUDE SURVEY	IZIKO MUSEUMS OF SOUTH AFRICA	MATERIAL EXAMINED
683	10.06.1987	A090116	XX129	Flabellidae	Javania insignis	-29.15	32.09	29° 08' 59.99" S	32° 05' 24.00" E	85	33	PORT DUNFORD	37	Mlalazi Estuary	1	RV MEIRING NAUDE	MEIRING NAUDE SURVEY	IZIKO MUSEUMS OF SOUTH AFRICA	MATERIAL EXAMINED
684		DIIb5	SCD 325 G	Flabellidae	Javania insignis										1	UNIVERSITY OF CAPE TOWN ECOLOGICAL SURVEY	UNIVERSITY OF CAPE TOWN ECOLOGICAL SURVEY	OCEANOGRAPHIC RESEARCH INSTITUTE, DURBAN	MATERIAL EXAMINED
685	15.03.2017		CCS2D17-INV116	Flabellidae	Javania insignis	-33.1099	17.3837	33° 06' 35.77" S	17° 23' 01.26" E	410	53	SALDANHA	80	Berg River V Estuary	1	RV ALGOA	DEFF: CAPE CANYON SURVEY	DEPARTMENT OF ENVIRONMENT, FORESTRY, AND FISHERIES	MATERIAL EXAMINED
686	07.09.1964	USNM 91772	389C	Flabellidae	Placotrochides scaphula	-30.2	32.0167	30° 12' 00.00" S	32° 01' 00.00" E	1360	28	SCOTTBURGH	21	Mkomazi	3	RV ANTON BRUUN	ANTON BRUUN SURVEY	NATIONAL MUSEUM OF NATURAL HISTORY, SMITHSONIAN, WASHINGTON DC	MATERIAL EXAMINED
687	27.06.1979		SM246	Flabellidae	Placotrochides scaphula	-31.976	29.593	31° 58' 33.59" S	29° 35' 34.79" E	1660-1640	39	PORT ST. JOHNS	32	Hluleka	4	RV MEIRING NAUDE	MEIRING NAUDE SURVEY		IMAGERY DATA
688		A072990		Flabellidae	Rhizotrochus typus										1			IZIKO MUSEUMS OF SOUTH AFRICA	MATERIAL EXAMINED
689		A073048		Flabellidae	Rhizotrochus typus										1			IZIKO MUSEUMS OF SOUTH AFRICA	MATERIAL EXAMINED
690	17.07.1984	A073194	XX38	Flabellidae	Rhizotrochus typus	-32.9533	28.0467	32° 57' 11.87" S	28° 02' 48.12" E	30	5	GONUBIE	3	Gqunube	2	RV MEIRING NAUDE	MEIRING NAUDE SURVEY	IZIKO MUSEUMS OF SOUTH AFRICA	MATERIAL EXAMINED
691	09.05.1958	A073247	SCD 39 B	Flabellidae	Rhizotrochus typus	-32.2533	28.9617	32° 15' 11.99" S	28° 57' 41.99" E	160	34	COFFEE BAY	7	Ntlonyane	3	UNIVERSITY OF CAPE TOWN ECOLOGICAL SURVEY	UNIVERSITY OF CAPE TOWN ECOLOGICAL SURVEY	IZIKO MUSEUMS OF SOUTH AFRICA	MATERIAL EXAMINED
692	19.05.1958	A090094	SCD 39 D	Flabellidae	Rhizotrochus typus	-32.2833	29.0667	32° 16' 59.99" S	29° 03' 59.99" E	160	34	COFFEE BAY	16	Ntlonyane	2	UNIVERSITY OF CAPE TOWN ECOLOGICAL SURVEY	UNIVERSITY OF CAPE TOWN ECOLOGICAL SURVEY	IZIKO MUSEUMS OF SOUTH AFRICA	MATERIAL EXAMINED
693		BMNH-1939.07.20.816-833		Flabellidae	Rhizotrochus typus										1				IMAGERY DATA
694		BMNH-1950.1.10.34		Flabellidae	Rhizotrochus typus										1				IMAGERY DATA
695		BMNH-1950.1.10.97-102		Flabellidae	Rhizotrochus typus										1				IMAGERY DATA
696		BMNH-1950.1.11.63		Flabellidae	Rhizotrochus typus										1				IMAGERY DATA
697		DIIb3	SCD 87 W	Flabellidae	Rhizotrochus typus					27					1	UNIVERSITY OF CAPE TOWN ECOLOGICAL SURVEY	UNIVERSITY OF CAPE TOWN ECOLOGICAL SURVEY	OCEANOGRAPHIC RESEARCH INSTITUTE, DURBAN	MATERIAL EXAMINED
698		DIIc1		Flabellidae	Rhizotrochus typus										4			OCEANOGRAPHIC RESEARCH INSTITUTE, DURBAN	MATERIAL EXAMINED
699	11.06.1988	A073104	ZN6	Flabellidae	Truncatoflabellum formosum	-28.29	32.5767	28° 17' 23.99" S	32° 34' 36.12" E	198	18	CAPE VIDAL	20	Mfolozi	1	RV MEIRING NAUDE	MEIRING NAUDE SURVEY	IZIKO MUSEUMS OF SOUTH AFRICA	MATERIAL EXAMINED
700		A073167	Z02	Flabellidae	Truncatoflabellum formosum	-28.53	32.435	28° 31' 48.00" S	32° 26' 06.00" E	160-180	18	ST. LUCIA ESTUARY	15	Mfolozi	11	RV MEIRING NAUDE	MEIRING NAUDE SURVEY	IZIKO MUSEUMS OF SOUTH AFRICA	MATERIAL EXAMINED
701	10.07.1985	A073176	XX75	Flabellidae	Truncatoflabellum formosum	-30.1333	31.15	30° 07' 59.99" S	31° 08' 59.99" E	150	35	DURBAN	26	Mbokodweni	1	RV MEIRING NAUDE	MEIRING NAUDE SURVEY	IZIKO MUSEUMS OF SOUTH AFRICA	MATERIAL EXAMINED
702	04.07.1985	A073181	J12	Flabellidae	Truncatoflabellum formosum	-31.7317	29.5367	31° 43' 54.12" S	29° 32' 12.11" E	190	11	PORT ST. JOHNS	10	Bulolo	4	RV MEIRING NAUDE	MEIRING NAUDE SURVEY	IZIKO MUSEUMS OF SOUTH AFRICA	MATERIAL EXAMINED
703	10.06.1988	A073212	ZM7	Flabellidae	Truncatoflabellum formosum	-28.1183	32.61	28° 07' 05.88" S	32° 36' 35.99" E	145	5	CAPE VIDAL	16	St Lucia - Lake St Lucia	1	RV MEIRING NAUDE	MEIRING NAUDE SURVEY	IZIKO MUSEUMS OF SOUTH AFRICA	MATERIAL EXAMINED
704	07.12.1989	A073266	ST 4	Flabellidae	Truncatoflabellum formosum	-34.382	21.4237	34° 22' 55.26" S	21° 25' 25.49" E	88	2	STILBAAI	1	Goukou	1			IZIKO MUSEUMS OF SOUTH AFRICA	MATERIAL EXAMINED
705		A090100	NAD 10 C	Flabellidae	Truncatoflabellum formosum	-29.7667	31.2833	29° 45' 59.99" S	31° 16' 59.99" E	110-130	34	SHAKAS ROCK	34	Tongati	3	UNIVERSITY OF CAPE TOWN ECOLOGICAL SURVEY	UNIVERSITY OF CAPE TOWN ECOLOGICAL SURVEY	IZIKO MUSEUMS OF SOUTH AFRICA	MATERIAL EXAMINED
706	01.12.1899	H1241	PF 12312	Flabellidae	Truncatoflabellum formosum	-32.6761	28.3808	32° 40' 33.99" S	28° 22' 50.99" E	66	31	CINTSA MOUTH	1	Great Kei	6	RV PIETER FAURE	PIETER FAURE SURVEY	IZIKO MUSEUMS OF SOUTH AFRICA	MATERIAL EXAMINED
707	19.12.1900	H1389	PF 10924	Flabellidae	Truncatoflabellum formosum	-29.65	31.1333	29° 38' 59.99" S	31° 07' 59.99" E	183	19	SHAKAS ROCK	3	Mdloti	1	RV PIETER FAURE	PIETER FAURE SURVEY	IZIKO MUSEUMS OF SOUTH AFRICA	MATERIAL EXAMINED
708	10.01.1901	H1399	PF 11322	Flabellidae	Truncatoflabellum formosum	-29.2167	31.5	29° 12' 59.99" S	31° 30' 00.00" E	73	39	MTUNZINI	8	Zinkwasi	3	RV PIETER FAURE	PIETER FAURE SURVEY	IZIKO MUSEUMS OF SOUTH AFRICA	MATERIAL EXAMINED
709	14.12.1900	H1437	PF 10715a	Flabellidae	Truncatoflabellum formosum	-29.8667	31	29° 52' 00.00" S	31° 00' 00.00" E	99	2	DURBAN	8	Umgeni Estuary	45	RV PIETER FAURE	PIETER FAURE SURVEY	IZIKO MUSEUMS OF SOUTH AFRICA	MATERIAL EXAMINED
710	13.12.1900	H1442	PF 10636	Flabellidae	Truncatoflabellum formosum	-29.8833	31.0514	29° 52' 59.99" S	31° 03' 04.99" E	86	6	DURBAN	9	Umgeni Estuary	1	RV PIETER FAURE	PIETER FAURE SURVEY	IZIKO MUSEUMS OF SOUTH AFRICA	MATERIAL EXAMINED
711	15.07.1901	H1452	PF 13052	Flabellidae	Truncatoflabellum formosum	-33.7167	28.7833	33° 42' 59.99" S	28° 46' 59.99" E	90	113	GONUBIE	112	Gqunube	1	RV PIETER FAURE	PIETER FAURE SURVEY	IZIKO MUSEUMS OF SOUTH AFRICA	MATERIAL EXAMINED
712	20.12.1900	H1456	PF 10946	Flabellidae	Truncatoflabellum formosum	-29.5667	31.1833	29° 34' 00.00" S	31° 10' 59.99" E	66	9	SHAKAS ROCK	2	Tongati	1	RV PIETER FAURE	PIETER FAURE SURVEY	IZIKO MUSEUMS OF SOUTH AFRICA	MATERIAL EXAMINED
713	23.05.1976	H1698	SM 94	Flabellidae	Truncatoflabellum formosum	-28.2717	32.6467	28° 16' 17.99" S	32° 38' 47.99" E	670	18	CAPE VIDAL	27	Mfolozi	1	RV MEIRING NAUDE	MEIRING NAUDE SURVEY	IZIKO MUSEUMS OF SOUTH AFRICA	MATERIAL EXAMINED
714	24.12.1900	H3096	PF 11080	Flabellidae	Truncatoflabellum formosum	-29.8667	31	29° 51' 59.99" S	31° 00' 00.00" E	101	2	DURBAN	8	Umgeni Estuary	10	RV PIETER FAURE	PIETER FAURE SURVEY	IZIKO MUSEUMS OF SOUTH AFRICA	MATERIAL EXAMINED
715	23.09.1901	H3097	PF 13914	Flabellidae	Truncatoflabellum formosum	-29.1767	31.85	29° 10' 36.00" S	31° 51' 00.00" E	115	14	CAPE PADRONE	26	Boknes	1	RV PIETER FAURE	PIETER FAURE SURVEY	IZIKO MUSEUMS OF SOUTH AFRICA	MATERIAL EXAMINED
716	23.04.1958	H3846	NAD 10 C	Flabellidae	Truncatoflabellum formosum	-29.7667	31.2833	29° 45' 59.99" S	31° 16' 59.99" E	110-130	34	SHAKAS ROCK	34	Tongati	1	UNIVERSITY OF CAPE TOWN ECOLOGICAL SURVEY	UNIVERSITY OF CAPE TOWN ECOLOGICAL SURVEY	IZIKO MUSEUMS OF SOUTH AFRICA	MATERIAL EXAMINED
717		H784	PF 10983	Flabellidae	Truncatoflabellum formosum	-29.65	31.1333	29° 38' 59.99" S	31° 07' 59.99" E	71-73	19	SHAKAS ROCK	3	Mdloti	7	RV PIETER FAURE	PIETER FAURE SURVEY	IZIKO MUSEUMS OF SOUTH AFRICA	MATERIAL EXAMINED
718	21.09.1901	H835	PF 13887	Flabellidae	Truncatoflabellum formosum	-33.7188	26.6272	33° 43' 07.59" S	26° 37' 37.95" E	90	6	KENTON ON SEA	5	Boknes	1	RV PIETER FAURE	PIETER FAURE SURVEY	IZIKO MUSEUMS OF SOUTH AFRICA	MATERIAL EXAMINED
719	21.06.1989	USNM 91758	ZM7	Flabellidae	Truncatoflabellum formosum	-28.1183	32.61	28° 07' 05.88" S	32° 36' 35.99" E	145	5	CAPE VIDAL	16	St Lucia - Lake St Lucia	1	RV MEIRING NAUDE	MEIRING NAUDE SURVEY	NATIONAL MUSEUM OF NATURAL HISTORY, SMITHSONIAN, WASHINGTON DC	MATERIAL EXAMINED
720	09.10.1964	H3847	NAD 49 H	Flabellidae	Truncatoflabellum gardineri	-29.5833	31.7	29° 34' 59.99" S	31° 42' 00.00" E	138	46	SHAKAS ROCK	42	Mdlotane	1	UNIVERSITY OF CAPE TOWN ECOLOGICAL SURVEY	UNIVERSITY OF CAPE TOWN ECOLOGICAL SURVEY	IZIKO MUSEUMS OF SOUTH AFRICA	MATERIAL EXAMINED
721	09.09.1964	H4577	390S	Flabellidae	Truncatoflabellum gardineri	-29.58	31.7	29° 34' 47.99" S	31° 41' 59.99" E	138	26	PORT ST. JOHNS	26	Bulolo	3	RV ANTON BRUUN	ANTON BRUUN SURVEY	IZIKO MUSEUMS OF SOUTH AFRICA	MATERIAL EXAMINED
722	09.09.1964	USNM 91736	390S	Flabellidae	Truncatoflabellum gardineri	-29.58	31.7	29° 34' 47.99" S	31° 41' 59.99" E	138	26	PORT ST. JOHNS	26	Bulolo	1	RV ANTON BRUUN	ANTON BRUUN SURVEY	NATIONAL MUSEUM OF NATURAL HISTORY, SMITHSONIAN, WASHINGTON DC	MATERIAL EXAMINED
723		A072990	SCD 87 W	Flabellidae	Truncatoflabellum inconstans										1	UNIVERSITY OF CAPE TOWN ECOLOGICAL SURVEY	UNIVERSITY OF CAPE TOWN ECOLOGICAL SURVEY	IZIKO MUSEUMS OF SOUTH AFRICA	MATERIAL EXAMINED
724		A072991	SCD289T	Flabellidae	Truncatoflabellum inconstans										3	UNIVERSITY OF CAPE TOWN ECOLOGICAL SURVEY	UNIVERSITY OF CAPE TOWN ECOLOGICAL SURVEY	IZIKO MUSEUMS OF SOUTH AFRICA	MATERIAL EXAMINED
725	05.04.1948	A090103	AFR 985 C	Flabellidae	Truncatoflabellum inconstans	-34.7833	20.3167	34° 46' 59.99" S	20° 18' 59.99" E	80	15	ARNISTON	21	De Mond-Heuningnes	1	UNIVERSITY OF CAPE TOWN ECOLOGICAL SURVEY	UNIVERSITY OF CAPE TOWN ECOLOGICAL SURVEY	IZIKO MUSEUMS OF SOUTH AFRICA	MATERIAL EXAMINED
726		BMNH 1939.7.20.816-833		Flabellidae	Truncatoflabellum inconstans	-33.05	27.95	33° 02' 59.99" S	27° 57' 00.00" E	62	7	EAST LONDON	5	Buffalo	1				IMAGERY DATA
727		BMNH-1950.01.10.97-102		Flabellidae	Truncatoflabellum inconstans										1				IMAGERY DATA
728		DIIb2		Flabellidae	Truncatoflabellum inconstans										1			OCEANOGRAPHIC RESEARCH INSTITUTE, DURBAN	MATERIAL EXAMINED
729		DIIb3		Flabellidae	Truncatoflabellum inconstans										1			OCEANOGRAPHIC RESEARCH INSTITUTE, DURBAN	MATERIAL EXAMINED
730	01.12.1899	H1241	PF 12312	Flabellidae	Truncatoflabellum inconstans	-32.6761	28.3808	32° 40' 33.99" S	28° 22' 50.99" E	66	31	CINTSA MOUTH	1	Great Kei	1	RV PIETER FAURE	PIETER FAURE SURVEY	IZIKO MUSEUMS OF SOUTH AFRICA	MATERIAL EXAMINED
731		H1381	PF 11080	Flabellidae	Truncatoflabellum inconstans	-29.8667	31	29° 51' 59.99" S	31° 00' 00.00" E	101	2	DURBAN	8	Umgeni Estuary	1	RV PIETER FAURE	PIETER FAURE SURVEY	IZIKO MUSEUMS OF SOUTH AFRICA	MATERIAL EXAMINED
732		H1382	PF 483	Flabellidae	Truncatoflabellum inconstans	-34.0833	26.1	34° 04' 59.99" S	26° 05' 59.99" E	37	48	CAPE PADRONE	47	Bakens River	2	RV PIETER FAURE	PIETER FAURE SURVEY	IZIKO MUSEUMS OF SOUTH AFRICA	MATERIAL EXAMINED
733	08.12.1898	H1386	PF 808	Flabellidae	Truncatoflabellum inconstans	-33.1583	28.15	33° 09' 29.99" S	28° 08' 59.99" E	86	28	GONUBIE	27	Buffalo	1	RV PIETER FAURE	PIETER FAURE SURVEY	IZIKO MUSEUMS OF SOUTH AFRICA	MATERIAL EXAMINED
734	21.09.1901	H1392	PF 13904	Flabellidae	Truncatoflabellum inconstans	-33.7188	26.6272	33° 43' 07.59" S	26° 37' 37.95" E	90	6	KENTON ON SEA	5	Boknes	2	RV PIETER FAURE	PIETER FAURE SURVEY	IZIKO MUSEUMS OF SOUTH AFRICA	MATERIAL EXAMINED
735	10.09.1901	H1417	PF 13809	Flabellidae	Truncatoflabellum inconstans	-33.8944	26.85	33° 53' 39.99" S	26° 51' 00.00" E	121	29	KENTON ON SEA	29	Boesmans	1	RV PIETER FAURE	PIETER FAURE SURVEY	IZIKO MUSEUMS OF SOUTH AFRICA	MATERIAL EXAMINED
736	28.12.1898	H1425	PF 796	Flabellidae	Truncatoflabellum inconstans	-33.05	27.95	33° 02' 59.99" S	27° 57' 00.00" E		7	EAST LONDON	5	Buffalo	1	RV PIETER FAURE	PIETER FAURE SURVEY	IZIKO MUSEUMS OF SOUTH AFRICA	MATERIAL EXAMINED
737		H1434		Flabellidae	Truncatoflabellum inconstans										4			IZIKO MUSEUMS OF SOUTH AFRICA	MATERIAL EXAMINED
738	07.08.1901	H1435	PF 13321	Flabellidae	Truncatoflabellum inconstans	-33.2	27.6833	33° 11' 59.99" S	27° 40' 59.99" E	79	6	KIDDS BEACH	5	Ncera	4	RV PIETER FAURE	PIETER FAURE SURVEY	IZIKO MUSEUMS OF SOUTH AFRICA	MATERIAL EXAMINED
739	28.08.1906	H1444	PF 19052	Flabellidae	Truncatoflabellum inconstans	-33.7667	26.3167	33° 45' 59.99" S	26° 18' 59.99" E	104	14	CAPE PADRONE	26	Boknes	2	RV PIETER FAURE	PIETER FAURE SURVEY	IZIKO MUSEUMS OF SOUTH AFRICA	MATERIAL EXAMINED
740	07.08.1901	H1446	PF 13317	Flabellidae	Truncatoflabellum inconstans	-33.2	27.6833	33° 11' 59.99" S	27° 40' 59.99" E	79	6	KIDDS BEACH	5	Ncera	1	RV PIETER FAURE	PIETER FAURE SURVEY	IZIKO MUSEUMS OF SOUTH AFRICA	MATERIAL EXAMINED
741	23.09.1901	H1470	PF 13914	Flabellidae	Truncatoflabellum inconstans	-29.1767	31.85	29° 10' 36.00" S	31° 51' 00.00" E	115	27	MTUNZINI	25	Matigulu	2	RV PIETER FAURE	PIETER FAURE SURVEY	IZIKO MUSEUMS OF SOUTH AFRICA	MATERIAL EXAMINED
742		H1511		Flabellidae	Truncatoflabellum inconstans	-33.8268	25.7953	33° 49' 36.36" S	25° 47' 42.94" E	49-83	25	PORT ELIZABETH	23	Bakens River	2			IZIKO MUSEUMS OF SOUTH AFRICA	MATERIAL EXAMINED
743	21.09.1901	H3071	PF 13887	Flabellidae	Truncatoflabellum inconstans	-33.7188	26.6272	33° 43' 07.59" S	26° 37' 37.95" E	90	6	KENTON ON SEA	5	Boknes	34	RV PIETER FAURE	PIETER FAURE SURVEY	IZIKO MUSEUMS OF SOUTH AFRICA	MATERIAL EXAMINED
744	29.05.1978	H3130	SM 180	Flabellidae	Truncatoflabellum inconstans	-33.49	27.3833	33° 29' 24.00" S	27° 22' 59.99" E	80	46	PORT ALFRED	12	Mgwalana	1	RV MEIRING NAUDE	MEIRING NAUDE SURVEY	IZIKO MUSEUMS OF SOUTH AFRICA	MATERIAL EXAMINED
745	29.05.1978	H3155	SM 179	Flabellidae	Truncatoflabellum inconstans	-33.55	27.3683	33° 32' 59.99" S	27° 22' 05.99" E	80	47	PORT ALFRED	14	Mgwalana	1	RV MEIRING NAUDE	MEIRING NAUDE SURVEY	IZIKO MUSEUMS OF SOUTH AFRICA	MATERIAL EXAMINED
746	29.10.1898		DTE 100	Flabellidae	Truncatoflabellum inconstans	-34.1483	24.9883	34° 08' 53.99" S	24° 59' 17.99" E	84.125	13	JEFFREYS BAY	21	Gamtoos	1				IMAGERY DATA
747			Mortensen stn 30	Flabellidae	Truncatoflabellum inconstans					94		DURBAN			2				IMAGERY DATA
748			Mortensen stn 31	Flabellidae	Truncatoflabellum inconstans					128		DURBAN			14				IMAGERY DATA
749	30.01.2018		NANSEN-INV19	Flabellidae	Truncatoflabellum inconstans	-29.8823	31.2043	29° 52' 56.39" S	31° 12' 15.59" E	218	20	DURBAN	19	Beachwood Mangroves Nature Re	2	RV NANSEN	NANSEN: EAST COAST SURVEY	DEPARTMENT OF ENVIRONMENT, FORESTRY, AND FISHERIES	MATERIAL EXAMINED
750		A087450		Flabellidae	Truncatoflabellum multispinosum					128		DURBAN			2			IZIKO MUSEUMS OF SOUTH AFRICA	MATERIAL EXAMINED
751	08.06.1990	USNM 91746		Flabellidae	Truncatoflabellum multispinosum	-27.5227	32.8197	27° 31' 21.59" S	32° 49' 10.79" E	75	73	CAPE VIDAL	17	Mgobezeleni	1			NATIONAL MUSEUM OF NATURAL HISTORY, SMITHSONIAN, WASHINGTON DC	MATERIAL EXAMINED
752	14.06.1988	A073189	XX145	Flabellidae	Truncatoflabellum pusillum	-29.5367	31.3267	29° 32' 12.11" S	31° 19' 36.11" E	50	9	SHAKAS ROCK	12	Mhlali	1	RV MEIRING NAUDE	MEIRING NAUDE SURVEY	IZIKO MUSEUMS OF SOUTH AFRICA	MATERIAL EXAMINED
753	08.06.1990	A073200	XX131	Flabellidae	Truncatoflabellum pusillum	-29.5533	31.4233	29° 33' 11.88" S	31° 25' 23.88" E	60-64	19	SHAKAS ROCK	20	Mhlali	1	RV MEIRING NAUDE	MEIRING NAUDE SURVEY	IZIKO MUSEUMS OF SOUTH AFRICA	MATERIAL EXAMINED
754	21.12.1900	H2838	PF 10983	Flabellidae	Truncatoflabellum pusillum	-29.65	31.1333	29° 38' 59.99" S	31° 07' 59.99" E	71-73	19	SHAKAS ROCK	3	Mdloti	7	RV PIETER FAURE	PIETER FAURE SURVEY	IZIKO MUSEUMS OF SOUTH AFRICA	MATERIAL EXAMINED
755	23.10.1898	H2839	PF 483	Flabellidae	Truncatoflabellum pusillum	-34.0833	26.1	34° 04' 59.99" S	26° 05' 59.99" E	37	48	CAPE PADRONE	47	Bakens River	24	RV PIETER FAURE	PIETER FAURE SURVEY	IZIKO MUSEUMS OF SOUTH AFRICA	MATERIAL EXAMINED
756	04.07.1985	A073161	J13	Flabellidae	Truncatoflabellum sp.	-31.8333	29.6667	31° 49' 59.99" S	29° 39' 59.99" E	140-145	26	PORT ST. JOHNS	26	Bulolo	1	RV MEIRING NAUDE	MEIRING NAUDE SURVEY	IZIKO MUSEUMS OF SOUTH AFRICA	MATERIAL EXAMINED
757		A073113	ZJ2	Flabellidae	Truncatoflabellum zuluense	-27.7208	32.6767	27° 43' 14.88" S	32° 40' 36.11" E	110	47	CAPE VIDAL	21	Mgobezeleni	1	RV MEIRING NAUDE	MEIRING NAUDE SURVEY	IZIKO MUSEUMS OF SOUTH AFRICA	MATERIAL EXAMINED
758	17.07.184	A073182	XX50	Flabellidae	Truncatoflabellum zuluense	-33.1967	28.0533	33° 11' 48.11" S	28° 03' 11.88" E	90	26	EAST LONDON	24	Buffalo	1	RV MEIRING NAUDE	MEIRING NAUDE SURVEY	IZIKO MUSEUMS OF SOUTH AFRICA	MATERIAL EXAMINED
759	08.07.1986	A090095	XX92	Flabellidae	Truncatoflabellum zuluense	-30.25	30.905	30° 15' 00.00" S	30° 54' 18.00" E	100	16	SCOTTBURGH	12	Mkomazi	1	RV MEIRING NAUDE	MEIRING NAUDE SURVEY	IZIKO MUSEUMS OF SOUTH AFRICA	MATERIAL EXAMINED
760	03.06.1987	A090096	ZH4	Flabellidae	Truncatoflabellum zuluense	-27.5533	32.7167	27° 33' 12.00" S	32° 42' 59.99" E	85	66	CAPE VIDAL	7	Mgobezeleni	1	RV MEIRING NAUDE	MEIRING NAUDE SURVEY	IZIKO MUSEUMS OF SOUTH AFRICA	MATERIAL EXAMINED
761		H1398	PF 864a	Flabellidae	Truncatoflabellum zuluense	-32.7625	28.4375	32° 45' 45.00" S	28° 26' 15.00" E	66	32	CINTSA MOUTH	11	Cwili	12	RV PIETER FAURE	PIETER FAURE SURVEY	IZIKO MUSEUMS OF SOUTH AFRICA	MATERIAL EXAMINED
762	26.05.1978	H3156	SM 163	Flabellidae	Truncatoflabellum zuluense	-33.0767	28.11	33° 04' 35.99" S	28° 06' 35.99" E	90	18	GONUBIE	18	Gqunube	12	RV MEIRING NAUDE	MEIRING NAUDE SURVEY	IZIKO MUSEUMS OF SOUTH AFRICA	MATERIAL EXAMINED
763		H4581	ZC9	Flabellidae	Truncatoflabellum zuluense	-27.08	32.8917	27° 04' 47.99" S	32° 53' 30.00" E	65	25	PONTA DO OURO	17	Kosi Bay	1	RV MEIRING NAUDE	MEIRING NAUDE SURVEY	IZIKO MUSEUMS OF SOUTH AFRICA	MATERIAL EXAMINED
764	09.06.1990	USNM 91747	ZK21	Flabellidae	Truncatoflabellum zuluense	-27.7893	32.651	27° 47' 21.59" S	32° 39' 03.60" E	62-84	39	CAPE VIDAL	29	Mgobezeleni	1	RV MEIRING NAUDE	MEIRING NAUDE SURVEY	NATIONAL MUSEUM OF NATURAL HISTORY, SMITHSONIAN, WASHINGTON DC	MATERIAL EXAMINED
765	23.08.1964	USNM 86869	BB2	Fungiacyathidae	Fungiacyathus (Bathyactis) hydra					882					3		BENGUELA EXPEDITION	NATIONAL MUSEUM OF NATURAL HISTORY, SMITHSONIAN, WASHINGTON DC	MATERIAL EXAMINED
766		H1403	PF 12596 B	Fungiacyathidae	Fungiacyathus (Bathyactis) sibogae										1	RV PIETER FAURE	PIETER FAURE SURVEY		IMAGERY DATA
767	24.05.1975	H1688	SM 9	Fungiacyathidae	Fungiacyathus (Bathyactis) sibogae	-27.3117	32.9633	27° 18' 41.99" S	32° 57' 47.99" E	840	51	PONTA DO OURO	40	Mgobezeleni	2	RV MEIRING NAUDE	MEIRING NAUDE SURVEY		IMAGERY DATA
768	24.04.1975	H1689	SM 10	Fungiacyathidae	Fungiacyathus (Bathyactis) sibogae	-27.2467	32.9667	27° 14' 47.99" S	32° 57' 59.99" E	900	44	PONTA DO OURO	35	Kosi Bay	1	RV MEIRING NAUDE	MEIRING NAUDE SURVEY		IMAGERY DATA
769	20.05.1976	H1697	SM 71	Fungiacyathidae	Fungiacyathus (Bathyactis) sibogae	-27.355	33.065	27° 21' 18.00" S	33° 03' 53.99" E	1050	58	PONTA DO OURO	46	Mgobezeleni	2	RV MEIRING NAUDE	MEIRING NAUDE SURVEY		IMAGERY DATA
770	14.12.1900	H1431	PF 10715	Fungiacyathidae	Fungiacyathus (Fungiacyathus) sp.	-29.8667	31	29° 52' 00.00" S	31° 00' 00.00" E	99	2	DURBAN	8	Umgeni Estuary	1	RV PIETER FAURE	PIETER FAURE SURVEY		IMAGERY DATA
771	09.09.1964	USNM 77201	390S	Guyniidae	Guynia annulata	-29.58	31.7	29° 34' 47.99" S	31° 41' 59.99" E	138	26	PORT ST. JOHNS	26	Bulolo	1	RV ANTON BRUUN	ANTON BRUUN SURVEY	NATIONAL MUSEUM OF NATURAL HISTORY, SMITHSONIAN, WASHINGTON DC	MATERIAL EXAMINED
772		H1395		Micrabaciidae	Letepsammia formosissima										1			IZIKO MUSEUMS OF SOUTH AFRICA	MATERIAL EXAMINED
773		H1426		Micrabaciidae	Letepsammia formosissima					183				Great Fish River	1			IZIKO MUSEUMS OF SOUTH AFRICA	MATERIAL EXAMINED
774	07.08.1901	H1429	PF 13294-8	Micrabaciidae	Letepsammia formosissima	-33.2	27.6833	33° 11' 59.99" S	27° 40' 59.99" E	79	6	KIDDS BEACH	5	Ncera	6	RV PIETER FAURE	PIETER FAURE SURVEY	IZIKO MUSEUMS OF SOUTH AFRICA	MATERIAL EXAMINED
775		H1452		Micrabaciidae	Letepsammia formosissima										8			IZIKO MUSEUMS OF SOUTH AFRICA	MATERIAL EXAMINED
776		H1473		Micrabaciidae	Letepsammia formosissima										2			IZIKO MUSEUMS OF SOUTH AFRICA	MATERIAL EXAMINED
777		H4026		Micrabaciidae	Letepsammia formosissima										1			IZIKO MUSEUMS OF SOUTH AFRICA	MATERIAL EXAMINED
778	09.06.1988	USNM 91505	ZL3	Micrabaciidae	Letepsammia formosissima	-27.905	32.6333	27° 54' 18.00" S	32° 37' 59.87" E	105	26	CAPE VIDAL	25	St Lucia - Lake St Lucia	1	RV MEIRING NAUDE	MEIRING NAUDE SURVEY	NATIONAL MUSEUM OF NATURAL HISTORY, SMITHSONIAN, WASHINGTON DC	MATERIAL EXAMINED
779	30.01.2018		NANSEN-INV18	Micrabaciidae	Letepsammia formosissima	-29.8823	31.2043	29° 52' 56.39" S	31° 12' 15.59" E	224	20	DURBAN	19	Beachwood Mangroves Nature Re	1	RV NANSEN	NANSEN: EAST COAST SURVEY	DEPARTMENT OF ENVIRONMENT, FORESTRY, AND FISHERIES	MATERIAL EXAMINED
780	09.06.1988	A073050	ZL3	Micrabaciidae	Letepsammia franki	-27.905	32.6333	27° 54' 18.00" S	32° 37' 59.87" E	105	26	CAPE VIDAL	25	St Lucia - Lake St Lucia	14	RV MEIRING NAUDE	MEIRING NAUDE SURVEY	IZIKO MUSEUMS OF SOUTH AFRICA	MATERIAL EXAMINED
781	09.07.1985	A073151	XX62	Micrabaciidae	Letepsammia franki	-30.1067	31.0133	30° 06' 24.12" S	31° 00' 47.88" E	160-170	29	DURBAN	14	Mbokodweni	7	RV MEIRING NAUDE	MEIRING NAUDE SURVEY	IZIKO MUSEUMS OF SOUTH AFRICA	MATERIAL EXAMINED
782	17.07.1984	A073152	XX45	Micrabaciidae	Letepsammia franki	-33.03	28.0733	33° 01' 48.00" S	28° 04' 23.87" E	85	12	GONUBIE	12	Gqunube	7	RV MEIRING NAUDE	MEIRING NAUDE SURVEY	IZIKO MUSEUMS OF SOUTH AFRICA	MATERIAL EXAMINED
783	09.07.1985	A073164	XX64	Micrabaciidae	Letepsammia franki	-30.1	31.0267	30° 06' 00.00" S	31° 01' 36.00" E	245-250	29	DURBAN	14	Mbokodweni	1	RV MEIRING NAUDE	MEIRING NAUDE SURVEY	IZIKO MUSEUMS OF SOUTH AFRICA	MATERIAL EXAMINED
784	08.07.1985	A073175	L10	Micrabaciidae	Letepsammia franki	-31.933	29.42	31° 55' 58.79" S	29° 25' 12.00" E	300	28	COFFEE BAY	16	Hluleka	1	RV MEIRING NAUDE	MEIRING NAUDE SURVEY	IZIKO MUSEUMS OF SOUTH AFRICA	MATERIAL EXAMINED
785	03.07.1985	A073177	M14	Micrabaciidae	Letepsammia franki	-32.0483	29.3283	32° 02' 53.87" S	29° 19' 41.87" E	250-280	19	COFFEE BAY	18	Mdumbi	1	RV MEIRING NAUDE	MEIRING NAUDE SURVEY	IZIKO MUSEUMS OF SOUTH AFRICA	MATERIAL EXAMINED
786	09.07.1985	A073178	XX64	Micrabaciidae	Letepsammia franki	-30.1	31.0267	30° 06' 00.00" S	31° 01' 36.00" E	245-250	28	DURBAN	14	Mbokodweni	4	RV MEIRING NAUDE	MEIRING NAUDE SURVEY	IZIKO MUSEUMS OF SOUTH AFRICA	MATERIAL EXAMINED
787	10.07.1985	A073185	XX74	Micrabaciidae	Letepsammia franki	-30.01	31.0633	30° 00' 36.00" S	31° 03' 47.99" E	140	19	DURBAN	14	Mbokodweni	1	RV MEIRING NAUDE	MEIRING NAUDE SURVEY	IZIKO MUSEUMS OF SOUTH AFRICA	MATERIAL EXAMINED
788		A087428		Micrabaciidae	Letepsammia franki										1			IZIKO MUSEUMS OF SOUTH AFRICA	MATERIAL EXAMINED
789	09.07.1986	A090070	XX113	Micrabaciidae	Letepsammia franki	-29.8367	31.205	29° 50' 12.12" S	31° 12' 17.99" E	95	20	DURBAN	16	Beachwood Mangroves Nature Re	1	RV MEIRING NAUDE	MEIRING NAUDE SURVEY	IZIKO MUSEUMS OF SOUTH AFRICA	MATERIAL EXAMINED
790	31.01.2018	A090148	NANSEN-INV30	Micrabaciidae	Letepsammia franki	-29.72	31.43	29° 43' 11.99" S	31° 25' 47.99" E	185	30	SHAKAS ROCK	31	Tongati	1	RV MEIRING NAUDE	MEIRING NAUDE SURVEY	IZIKO MUSEUMS OF SOUTH AFRICA	MATERIAL EXAMINED
791		BIVa1		Micrabaciidae	Letepsammia franki										2			OCEANOGRAPHIC RESEARCH INSTITUTE, DURBAN	MATERIAL EXAMINED
792		BMNH 1939.7.20.407	PF 11969	Micrabaciidae	Letepsammia franki										1	RV PIETER FAURE	PIETER FAURE SURVEY		IMAGERY DATA
793		BMNH-1939.07.07.20.401		Micrabaciidae	Letepsammia franki										1				IMAGERY DATA
794	14.12.1900	H1364	PF 10715	Micrabaciidae	Letepsammia franki	-29.8667	31	29° 51' 59.99" S	31° 00' 00.00" E	99	2	DURBAN	8	Umgeni Estuary	1	RV PIETER FAURE	PIETER FAURE SURVEY	IZIKO MUSEUMS OF SOUTH AFRICA	MATERIAL EXAMINED
795	07.08.1901	H1429	PF 13294-8	Micrabaciidae	Letepsammia franki	-33.2	27.6833	33° 11' 59.99" S	27° 40' 59.99" E	79	6	KIDDS BEACH	5	Ncera	1	RV PIETER FAURE	PIETER FAURE SURVEY	IZIKO MUSEUMS OF SOUTH AFRICA	MATERIAL EXAMINED
796	07.08.1901	H1453	PF13292	Micrabaciidae	Letepsammia franki	-33.2	27.6833	33° 11' 59.99" S	27° 40' 59.99" E	79	6	KIDDS BEACH	5	Ncera	1	RV PIETER FAURE	PIETER FAURE SURVEY	IZIKO MUSEUMS OF SOUTH AFRICA	MATERIAL EXAMINED
797	31.05.1978	H3126	SM 185	Micrabaciidae	Letepsammia franki	-33.655	27.1933	33° 39' 18.00" S	27° 11' 35.99" E	90	15	PORT ALFRED	11	Riet	2	RV MEIRING NAUDE	MEIRING NAUDE SURVEY	IZIKO MUSEUMS OF SOUTH AFRICA	MATERIAL EXAMINED
798	31.05.1978	H3127	SM 184	Micrabaciidae	Letepsammia franki	-33.6567	27.195	33° 39' 24.00" S	27° 11' 42.00" E	86	31	PORT ALFRED	20	Kleinemond (Oos)	3	RV MEIRING NAUDE	MEIRING NAUDE SURVEY	IZIKO MUSEUMS OF SOUTH AFRICA	MATERIAL EXAMINED
799	09.09.1964	USNM 75640	390S	Micrabaciidae	Letepsammia franki	-29.58	31.7	29° 34' 47.99" S	31° 41' 59.99" E	138	26	PORT ST. JOHNS	26	Bulolo	7	RV ANTON BRUUN	ANTON BRUUN SURVEY	NATIONAL MUSEUM OF NATURAL HISTORY, SMITHSONIAN, WASHINGTON DC	MATERIAL EXAMINED
800			Mortesnsen-Java	Micrabaciidae	Letepsammia franki										4				IMAGERY DATA
801	23.04.1958		NAD 10 B	Micrabaciidae	Letepsammia franki	-29.7667	31.2833	29° 46' 00.00" S	31° 16' 59.99" E	110-130	29	DURBAN	22	Mdloti	6	UNIVERSITY OF CAPE TOWN ECOLOGICAL SURVEY	UNIVERSITY OF CAPE TOWN ECOLOGICAL SURVEY		IMAGERY DATA
802	04.09.1901	H1390	PF13747	Micrabaciidae	Rhombopsammia niphada	-33.5	27.15	33° 30' 00.00" S	27° 08' 59.99" E	90	28	PORT ALFRED	3	Old Womans's	1	RV PIETER FAURE	PIETER FAURE SURVEY	IZIKO MUSEUMS OF SOUTH AFRICA	MATERIAL EXAMINED
803	07.08.1901	H1453	PF13292	Micrabaciidae	Rhombopsammia niphada	-33.2	27.6833	33° 11' 59.99" S	27° 40' 59.99" E	79	6	KIDDS BEACH	5	Ncera	3	RV PIETER FAURE	PIETER FAURE SURVEY	IZIKO MUSEUMS OF SOUTH AFRICA	MATERIAL EXAMINED
804	31.05.1978	H3126	SM 185	Micrabaciidae	Rhombopsammia niphada	-33.655	27.1933	33° 39' 18.00" S	27° 11' 35.99" E	90	15	PORT ALFRED	11	Riet	2	RV MEIRING NAUDE	MEIRING NAUDE SURVEY	IZIKO MUSEUMS OF SOUTH AFRICA	MATERIAL EXAMINED
805	31.05.1978	H3128	SM 185	Micrabaciidae	Rhombopsammia niphada	-33.655	27.1933	33° 39' 18.00" S	27° 11' 35.99" E	90	15	PORT ALFRED	11	Riet	1	RV MEIRING NAUDE	MEIRING NAUDE SURVEY	IZIKO MUSEUMS OF SOUTH AFRICA	MATERIAL EXAMINED
806	09.06.1988	A073050	ZL3	Micrabaciidae	Stephanophyllia fungulus	-27.905	32.6333	27° 54' 18.00" S	32° 37' 59.87" E	105	26	CAPE VIDAL	25	St Lucia - Lake St Lucia	1	RV MEIRING NAUDE	MEIRING NAUDE SURVEY	IZIKO MUSEUMS OF SOUTH AFRICA	MATERIAL EXAMINED
807	03.06.1987	A073106	ZH5	Micrabaciidae	Stephanophyllia fungulus	-27.5533	32.7167	27° 33' 11.88" S	32° 43' 00.12" E	140	66	CAPE VIDAL	7	Mgobezeleni	1	RV MEIRING NAUDE	MEIRING NAUDE SURVEY	IZIKO MUSEUMS OF SOUTH AFRICA	MATERIAL EXAMINED
808	08.06.1988	A073139	ZK5	Micrabaciidae	Stephanophyllia fungulus	-27.8283	32.6367	27° 49' 41.87" S	32° 38' 12.11" E	54	35	CAPE VIDAL	32	St Lucia - Lake St Lucia	1	RV MEIRING NAUDE	MEIRING NAUDE SURVEY	IZIKO MUSEUMS OF SOUTH AFRICA	MATERIAL EXAMINED
809		DIIIF1		Oculinidae	Madrepora oculata										1			OCEANOGRAPHIC RESEARCH INSTITUTE, DURBAN	MATERIAL EXAMINED
810	28.05.1975	H3038	SM 38	Oculinidae	Madrepora oculata	-28.365	32.5767	28° 21' 53.99" S	32° 34' 36.00" E	775-825	17	ST. LUCIA ESTUARY	16	Mfolozi	5	RV MEIRING NAUDE	MEIRING NAUDE SURVEY	IZIKO MUSEUMS OF SOUTH AFRICA	MATERIAL EXAMINED
811	12.05.1977	H3039	SM 134	Oculinidae	Madrepora oculata	-31.5	30.4533	31° 30' 00.00" S	30° 27' 11.99" E	900	54	PORT EDWARD	49	Mtentu	10	RV MEIRING NAUDE	MEIRING NAUDE SURVEY	IZIKO MUSEUMS OF SOUTH AFRICA	MATERIAL EXAMINED
812	11.05.1977	H3040	SM 131	Oculinidae	Madrepora oculata	-30.72	30.8133	30° 43' 11.99" S	30° 48' 47.99" E	780	36	PORT SHEPSTONE	29	Mhlabatshane	1	RV MEIRING NAUDE	MEIRING NAUDE SURVEY	IZIKO MUSEUMS OF SOUTH AFRICA	MATERIAL EXAMINED
813		BMNH 1840.09.30. 19		Rhizangiidae	Culicia excavata							CAPE OF GOOD HOPE			1				IMAGERY DATA
814			DBN 85 H	Rhizangiidae	Culicia excavata							ISIPINGO			1	UNIVERSITY OF CAPE TOWN ECOLOGICAL SURVEY	UNIVERSITY OF CAPE TOWN ECOLOGICAL SURVEY		IMAGERY DATA
815	14.06.1988	A073032	XX144	Rhizangiidae	Culicia sp. cf. australiensis	-29.535	31.33	29° 32' 06.00" S	31° 19' 47.99" E	50	9	SHAKAS ROCK	12	Mhlali	2	RV MEIRING NAUDE	MEIRING NAUDE SURVEY	IZIKO MUSEUMS OF SOUTH AFRICA	MATERIAL EXAMINED
816		H1236	PF 12104	Rhizangiidae	Culicia sp. cf. australiensis					101		O'NEIL PEAK			1	RV PIETER FAURE	PIETER FAURE SURVEY		IMAGERY DATA
817	22.08.1929		Mortensen stn 23	Rhizangiidae	Culicia sp. cf. australiensis					64		DURBAN			1				IMAGERY DATA
818	27.08.1929		Mortensen stn 30	Rhizangiidae	Culicia sp. cf. australiensis					94		DURBAN			1				IMAGERY DATA
819	22.05.1976	H1699		Stenocyathidae	Stenocyathus vermiformis	-27.9917	32.68	27° 59' 30.00" S	32° 40' 47.99" E	550	20	CAPE VIDAL	23	St Lucia - Lake St Lucia	2			IZIKO MUSEUMS OF SOUTH AFRICA	MATERIAL EXAMINED
820	29.05.1978	H3212	SM 180	Stenocyathidae	Stenocyathus vermiformis	-33.49	27.3833	33° 29' 24.00" S	27° 22' 59.99" E	80	46	PORT ALFRED	12	Mgwalana	1	RV MEIRING NAUDE	MEIRING NAUDE SURVEY	IZIKO MUSEUMS OF SOUTH AFRICA	MATERIAL EXAMINED
821	25.05.1978	H3213	SM 162	Stenocyathidae	Stenocyathus vermiformis	-32.9167	28.5167	32° 54' 59.99" S	28° 30' 59.99" E	630	40	CINTSA MOUTH	29	Cwili	2	RV MEIRING NAUDE	MEIRING NAUDE SURVEY	IZIKO MUSEUMS OF SOUTH AFRICA	MATERIAL EXAMINED
822	24.06.1979	H3214	SM 226	Stenocyathidae	Stenocyathus vermiformis	-32.4767	28.98	32° 28' 36.00" S	28° 58' 48.00" E	710-775	32	MAZEPPA BAY	24	Kobole	1	RV MEIRING NAUDE	MEIRING NAUDE SURVEY	IZIKO MUSEUMS OF SOUTH AFRICA	MATERIAL EXAMINED
823		A073181	J12	Turbinoliidae	Cyathotrochus pileus	-31.7317	29.5367	31° 43' 54.12" S	29° 32' 12.11" E	190	11	PORT ST. JOHNS	10	Bulolo	2	RV MEIRING NAUDE	MEIRING NAUDE SURVEY	IZIKO MUSEUMS OF SOUTH AFRICA	MATERIAL EXAMINED
824	16.06.1983	A087424	XX16	Turbinoliidae	Cyathotrochus pileus	-29.89	31.1867	29° 53' 24.00" S	31° 11' 12.11" E	270	19	DURBAN	18	Beachwood Mangroves Nature Re	1	RV MEIRING NAUDE	MEIRING NAUDE SURVEY	IZIKO MUSEUMS OF SOUTH AFRICA	MATERIAL EXAMINED
825	08.06.1988	A073139	ZK5	Turbinoliidae	Deltocyathoides orientalis	-27.8283	32.6367	27° 49' 41.87" S	32° 38' 12.11" E	54	35	CAPE VIDAL	32	St Lucia - Lake St Lucia	1	RV MEIRING NAUDE	MEIRING NAUDE SURVEY	IZIKO MUSEUMS OF SOUTH AFRICA	MATERIAL EXAMINED
826		BVIa2	SCD 301 E	Turbinoliidae	Deltocyathoides orientalis					80					1	UNIVERSITY OF CAPE TOWN ECOLOGICAL SURVEY	UNIVERSITY OF CAPE TOWN ECOLOGICAL SURVEY	OCEANOGRAPHIC RESEARCH INSTITUTE, DURBAN	MATERIAL EXAMINED
827	09.09.1964	USNM 91711	390S	Turbinoliidae	Deltocyathoides orientalis	-29.58	31.7	29° 34' 47.99" S	31° 41' 59.99" E	138	26	PORT ST. JOHNS	26	Bulolo	2	RV ANTON BRUUN	ANTON BRUUN SURVEY	NATIONAL MUSEUM OF NATURAL HISTORY, SMITHSONIAN, WASHINGTON DC	MATERIAL EXAMINED
828	20.06.1989	USNM 91551	ZV5	Deltocyathidae	Deltocyathoides sentus	-29.7383	31.46	29° 44' 17.99" S	31° 27' 36.00" E	300	33	SHAKAS ROCK	34	Tongati	1	RV MEIRING NAUDE	MEIRING NAUDE SURVEY	NATIONAL MUSEUM OF NATURAL HISTORY, SMITHSONIAN, WASHINGTON DC	MATERIAL EXAMINED
829		A073075		Turbinoliidae	Sphenotrochus (Eusthenotrochus) gilchristi										1			IZIKO MUSEUMS OF SOUTH AFRICA	MATERIAL EXAMINED
830	25.02.1964	A073232	FAL 678 K	Turbinoliidae	Sphenotrochus (Eusthenotrochus) gilchristi	-34.1833	18.5833	34° 10' 59.99" S	18° 34' 59.99" E	42	21	CAPE POINT	14	Sand	1	UNIVERSITY OF CAPE TOWN ECOLOGICAL SURVEY	UNIVERSITY OF CAPE TOWN ECOLOGICAL SURVEY	IZIKO MUSEUMS OF SOUTH AFRICA	MATERIAL EXAMINED
831	28.04.1947	A073236	FB 205 A	Turbinoliidae	Sphenotrochus (Eusthenotrochus) gilchristi	-34.1667	18.4583	34° 09' 59.99" S	18° 27' 29.99" E	24	22	CAPE POINT	4	Elsies	4	UNIVERSITY OF CAPE TOWN ECOLOGICAL SURVEY	UNIVERSITY OF CAPE TOWN ECOLOGICAL SURVEY	IZIKO MUSEUMS OF SOUTH AFRICA	MATERIAL EXAMINED
832		A090086	FB 205 A + B	Turbinoliidae	Sphenotrochus (Eusthenotrochus) gilchristi	-34.1667	18.4583	34° 09' 59.99" S	18° 27' 29.99" E	24	22	CAPE POINT	4	Elsies	14	UNIVERSITY OF CAPE TOWN ECOLOGICAL SURVEY	UNIVERSITY OF CAPE TOWN ECOLOGICAL SURVEY	IZIKO MUSEUMS OF SOUTH AFRICA	MATERIAL EXAMINED
833	31.01.1959	A090087	FAL 337	Turbinoliidae	Sphenotrochus (Eusthenotrochus) gilchristi	-34.2167	18.5833	34° 13' 00.00" S	18° 34' 59.99" E	44	18	CAPE POINT	16	Buffels Wes	3	UNIVERSITY OF CAPE TOWN ECOLOGICAL SURVEY	UNIVERSITY OF CAPE TOWN ECOLOGICAL SURVEY	IZIKO MUSEUMS OF SOUTH AFRICA	MATERIAL EXAMINED
834	28.08.1960	A090088	SCD147 C	Turbinoliidae	Sphenotrochus (Eusthenotrochus) gilchristi	-34.9833	22.3	34° 59' 00.00" S	22° 18' 00.00" E	106	80	GOURITSMOND	91	Blinde	6	UNIVERSITY OF CAPE TOWN ECOLOGICAL SURVEY	UNIVERSITY OF CAPE TOWN ECOLOGICAL SURVEY	IZIKO MUSEUMS OF SOUTH AFRICA	MATERIAL EXAMINED
835		BMNH1970.1.26.7		Turbinoliidae	Sphenotrochus (Eusthenotrochus) gilchristi										2				IMAGERY DATA
836		DIIIi2		Turbinoliidae	Sphenotrochus (Eusthenotrochus) gilchristi										2			OCEANOGRAPHIC RESEARCH INSTITUTE, DURBAN	MATERIAL EXAMINED
837		DIIIi3		Turbinoliidae	Sphenotrochus (Eusthenotrochus) gilchristi										3			OCEANOGRAPHIC RESEARCH INSTITUTE, DURBAN	MATERIAL EXAMINED
838	03.09.1901	H 1376	P 13725	Turbinoliidae	Sphenotrochus (Eusthenotrochus) gilchristi	-33.5	27.15	33° 30' 00.00" S	27° 08' 59.99" E	183	28	PORT ALFRED	3	Old Womans's	1	RV PIETER FAURE	PIETER FAURE SURVEY	IZIKO MUSEUMS OF SOUTH AFRICA	MATERIAL EXAMINED
839		H1405		Turbinoliidae	Sphenotrochus (Eusthenotrochus) gilchristi	-34.4833	17.9667	34° 28' 59.87" S	17° 58' 00.11" E		51	CAPE POINT	48	Krom	1			IZIKO MUSEUMS OF SOUTH AFRICA	MATERIAL EXAMINED
840	19.11.1898	H1413	PF 1413	Turbinoliidae	Sphenotrochus (Eusthenotrochus) gilchristi	-33.7556	26.7389	33° 45' 19.99" S	26° 44' 19.99" E	79-80	11	KENTON ON SEA	11	Boesmans	1	RV PIETER FAURE	PIETER FAURE SURVEY	IZIKO MUSEUMS OF SOUTH AFRICA	MATERIAL EXAMINED
841	29.08.1901	H1480	PF 13562	Turbinoliidae	Sphenotrochus (Eusthenotrochus) gilchristi	-33.4667	27.2167	33° 27' 59.99" S	27° 12' 59.99" E	97	35	PORT ALFRED	5	Mpekweni	1	RV PIETER FAURE	PIETER FAURE SURVEY	IZIKO MUSEUMS OF SOUTH AFRICA	MATERIAL EXAMINED
842	21.09.1901	H3204	PF 13887	Turbinoliidae	Sphenotrochus (Eusthenotrochus) gilchristi	-33.7188	26.6272	33° 43' 07.59" S	26° 37' 37.95" E	90	6	KENTON ON SEA	5	Boknes	2	RV PIETER FAURE	PIETER FAURE SURVEY	IZIKO MUSEUMS OF SOUTH AFRICA	MATERIAL EXAMINED
843	01.11.1898	H3205	PF 518	Turbinoliidae	Sphenotrochus (Eusthenotrochus) gilchristi	-34.0917	25.9208	34° 05' 29.99" S	25° 55' 14.99" E	123	37	PORT ELIZABETH	32	Bakens River	7	RV PIETER FAURE	PIETER FAURE SURVEY	IZIKO MUSEUMS OF SOUTH AFRICA	MATERIAL EXAMINED
844	28.12.1898	H3206	PF 806	Turbinoliidae	Sphenotrochus (Eusthenotrochus) gilchristi	-33.05	27.95	33° 02' 59.99" S	27° 57' 00.00" E	59	7	EAST LONDON	5	Buffalo	3	RV PIETER FAURE	PIETER FAURE SURVEY	IZIKO MUSEUMS OF SOUTH AFRICA	MATERIAL EXAMINED
845	29.05.1978	H3207	SM 180	Turbinoliidae	Sphenotrochus (Eusthenotrochus) gilchristi	-33.49	27.3833	33° 29' 24.00" S	27° 22' 59.99" E	80	47	KIDDS BEACH	13	Bira	2	RV MEIRING NAUDE	MEIRING NAUDE SURVEY	IZIKO MUSEUMS OF SOUTH AFRICA	MATERIAL EXAMINED
846	26.05.1978	H3208	SM 163	Turbinoliidae	Sphenotrochus (Eusthenotrochus) gilchristi	-33.0767	28.11	33° 04' 35.99" S	28° 06' 35.99" E	90	18	GONUBIE	18	Gqunube	3	RV MEIRING NAUDE	MEIRING NAUDE SURVEY	IZIKO MUSEUMS OF SOUTH AFRICA	MATERIAL EXAMINED
847	8.07.1986	H4243		Turbinoliidae	Sphenotrochus (Eusthenotrochus) gilchristi	-30.25	30.905	30° 15' 00.00" S	30° 54' 18.00" E	100	16	SCOTTBURGH	12	Mkomazi	1			IZIKO MUSEUMS OF SOUTH AFRICA	MATERIAL EXAMINED
848	10.06.1991	H4590	CD32	Turbinoliidae	Sphenotrochus (Eusthenotrochus) gilchristi	-34.2192	18.5333	34° 13' 08.99" S	18° 31' 59.99" E	37	16	CAPE POINT	12	Elsies	1	RV SARDINOPS	NATAL SURVEY	IZIKO MUSEUMS OF SOUTH AFRICA	MATERIAL EXAMINED
849		Valdivia-DTE		Turbinoliidae	Sphenotrochus (Eusthenotrochus) gilchristi	-35.2667	22.4353	35° 15' 59.99" S	22° 26' 06.99" E	155	113	GOURITSMOND	125	Blinde					IMAGERY DATA
850	31.01.1959		FAL 337 W	Turbinoliidae	Sphenotrochus (Eusthenotrochus) gilchristi										1	UNIVERSITY OF CAPE TOWN ECOLOGICAL SURVEY	UNIVERSITY OF CAPE TOWN ECOLOGICAL SURVEY	IZIKO MUSEUMS OF SOUTH AFRICA	MATERIAL EXAMINED
851	20.06.1972	A072997	SST 6 E	Turbinoliidae	Sphenotrochus (Sphenotrochus) aurantiacus										1	UNIVERSITY OF CAPE TOWN ECOLOGICAL SURVEY	UNIVERSITY OF CAPE TOWN ECOLOGICAL SURVEY	IZIKO MUSEUMS OF SOUTH AFRICA	MATERIAL EXAMINED
852	12.06.1988	A073073	ZP5	Turbinoliidae	Sphenotrochus (Sphenotrochus) aurantiacus	-28.74	32.3867	28° 44' 23.99" S	32° 23' 12.11" E	320-340	29	RICHARDS BAY	20	Nhlabane	1	RV MEIRING NAUDE	MEIRING NAUDE SURVEY	IZIKO MUSEUMS OF SOUTH AFRICA	MATERIAL EXAMINED
853	11.06.1988	A073145	ZM8	Turbinoliidae	Sphenotrochus (Sphenotrochus) aurantiacus	-28.14	32.6067	28° 08' 24.00" S	32° 36' 24.11" E	165	5	CAPE VIDAL	16	St Lucia - Lake St Lucia	2	RV MEIRING NAUDE	MEIRING NAUDE SURVEY	IZIKO MUSEUMS OF SOUTH AFRICA	MATERIAL EXAMINED
854	09.07.1985	A073160	XX60	Turbinoliidae	Sphenotrochus (Sphenotrochus) aurantiacus	-30.0833	31.0067	30° 04' 59.88" S	31° 00' 24.11" E	100	27	DURBAN	12	Mbokodweni	1	RV MEIRING NAUDE	MEIRING NAUDE SURVEY	IZIKO MUSEUMS OF SOUTH AFRICA	MATERIAL EXAMINED
855	03.07.1985	A073162	M14	Turbinoliidae	Sphenotrochus (Sphenotrochus) aurantiacus	-32.0483	29.3283	32° 02' 53.87" S	29° 19' 41.87" E	250-280	19	COFFEE BAY	18	Mdumbi	4	RV MEIRING NAUDE	MEIRING NAUDE SURVEY	IZIKO MUSEUMS OF SOUTH AFRICA	MATERIAL EXAMINED
856	06.07.1985	A073168	Q14	Turbinoliidae	Sphenotrochus (Sphenotrochus) aurantiacus	-32.38	29.0133	32° 22' 48.00" S	29° 00' 47.88" E	450-500	37	MAZEPPA BAY	18	Mendu	1	RV MEIRING NAUDE	MEIRING NAUDE SURVEY	IZIKO MUSEUMS OF SOUTH AFRICA	MATERIAL EXAMINED
857	05.07.1985	A073172	P13	Turbinoliidae	Sphenotrochus (Sphenotrochus) aurantiacus	-32.3033	29.1033	32° 18' 11.88" S	29° 06' 11.88" E	550	36	COFFEE BAY	20	Ntlonyane	1	RV MEIRING NAUDE	MEIRING NAUDE SURVEY	IZIKO MUSEUMS OF SOUTH AFRICA	MATERIAL EXAMINED
858	10.07.1985	A073176		Turbinoliidae	Sphenotrochus (Sphenotrochus) aurantiacus	-30.0022	31.0517	30° 00' 07.99" S	31° 03' 05.99" E	150	18	DURBAN	12	Mbokodweni	1			IZIKO MUSEUMS OF SOUTH AFRICA	MATERIAL EXAMINED
859	20.02.1964	A073237	FAL 643 Y	Turbinoliidae	Sphenotrochus (Sphenotrochus) aurantiacus							FALSE BAY			1	UNIVERSITY OF CAPE TOWN ECOLOGICAL SURVEY	UNIVERSITY OF CAPE TOWN ECOLOGICAL SURVEY	IZIKO MUSEUMS OF SOUTH AFRICA	MATERIAL EXAMINED
860		A087450		Turbinoliidae	Sphenotrochus (Sphenotrochus) aurantiacus										1			IZIKO MUSEUMS OF SOUTH AFRICA	MATERIAL EXAMINED
861	28.08.1960	A090082	SCD 147 Z	Turbinoliidae	Sphenotrochus (Sphenotrochus) aurantiacus					106					3	UNIVERSITY OF CAPE TOWN ECOLOGICAL SURVEY	UNIVERSITY OF CAPE TOWN ECOLOGICAL SURVEY	IZIKO MUSEUMS OF SOUTH AFRICA	MATERIAL EXAMINED
862	23.09.1901	H1372	PF13914	Turbinoliidae	Sphenotrochus (Sphenotrochus) aurantiacus	-29.1767	31.85	29° 10' 36.00" S	31° 51' 00.00" E	115	27	MTUNZINI	25	Matigulu	1	RV PIETER FAURE	PIETER FAURE SURVEY	IZIKO MUSEUMS OF SOUTH AFRICA	MATERIAL EXAMINED
863	24.12.1900	H1385	PF 11080	Turbinoliidae	Sphenotrochus (Sphenotrochus) aurantiacus	-29.8667	31	29° 51' 59.99" S	31° 00' 00.00" E	101	2	DURBAN	8	Umgeni Estuary	1	RV PIETER FAURE	PIETER FAURE SURVEY	IZIKO MUSEUMS OF SOUTH AFRICA	MATERIAL EXAMINED
864	30.12.1898	H1401	PF 824	Turbinoliidae	Sphenotrochus (Sphenotrochus) aurantiacus	-33.1125	27.9292	33° 06' 44.99" S	27° 55' 44.99" E	79	13	EAST LONDON	10	Ngqenga	1	RV PIETER FAURE	PIETER FAURE SURVEY	IZIKO MUSEUMS OF SOUTH AFRICA	MATERIAL EXAMINED
865	22.12.1904	H1404	PF 1915	Turbinoliidae	Sphenotrochus (Sphenotrochus) aurantiacus	-34.1861	22.1613	34° 11' 10.12" S	22° 09' 40.59" E	165-183	2	MOSSELBAAI	11	Hartenbos	2	RV PIETER FAURE	PIETER FAURE SURVEY	IZIKO MUSEUMS OF SOUTH AFRICA	MATERIAL EXAMINED
866	29.08.1901	H1409	PF 13562	Turbinoliidae	Sphenotrochus (Sphenotrochus) aurantiacus	-34.1861	22.1613	34° 11' 10.12" S	22° 09' 40.59" E	97	35	PORT ALFRED	5	Mpekweni	3	RV PIETER FAURE	PIETER FAURE SURVEY	IZIKO MUSEUMS OF SOUTH AFRICA	MATERIAL EXAMINED
867	21.09.1901	H1410	PF 13877	Turbinoliidae	Sphenotrochus (Sphenotrochus) aurantiacus	-33.7667	26.3167	33° 45' 59.99" S	26° 18' 59.99" E	90	14	CAPE PADRONE	26	Boknes	1	RV PIETER FAURE	PIETER FAURE SURVEY	IZIKO MUSEUMS OF SOUTH AFRICA	MATERIAL EXAMINED
868	28.12.1898	H1411	PF 806	Turbinoliidae	Sphenotrochus (Sphenotrochus) aurantiacus	-33.05	27.95	33° 02' 59.99" S	27° 57' 00.00" E	59	7	EAST LONDON	5	Buffalo	9	RV PIETER FAURE	PIETER FAURE SURVEY	IZIKO MUSEUMS OF SOUTH AFRICA	MATERIAL EXAMINED
869	17.07.1906	H1416	PF 18912	Turbinoliidae	Sphenotrochus (Sphenotrochus) aurantiacus	-36.6667	21.4333	36° 40' 00.00" S	21° 25' 59.99" E	200	241	AGULHAS	247	De Mond-Heuningnes	1	RV PIETER FAURE	PIETER FAURE SURVEY	IZIKO MUSEUMS OF SOUTH AFRICA	MATERIAL EXAMINED
870	07.08.1901	H1422	PF 13320	Turbinoliidae	Sphenotrochus (Sphenotrochus) aurantiacus	-33.2	27.6833	33° 11' 59.99" S	27° 40' 59.99" E	79	6	KIDDS BEACH	5	Ncera	1	RV PIETER FAURE	PIETER FAURE SURVEY	IZIKO MUSEUMS OF SOUTH AFRICA	MATERIAL EXAMINED
871	12.07.1901	H1424	PF13038	Turbinoliidae	Sphenotrochus (Sphenotrochus) aurantiacus					95		EAST LONDON			1	RV PIETER FAURE	PIETER FAURE SURVEY	IZIKO MUSEUMS OF SOUTH AFRICA	MATERIAL EXAMINED
872	17.07.1976	H3197	PF18916	Turbinoliidae	Sphenotrochus (Sphenotrochus) aurantiacus	-36.6667	21.4333	36° 39' 59.99" S	21° 25' 59.99" E	366	846	PORT ST. JOHNS	842	Mkweni	1	RV PIETER FAURE	PIETER FAURE SURVEY	IZIKO MUSEUMS OF SOUTH AFRICA	MATERIAL EXAMINED
873	26.05.1978	H3202	SM 163	Turbinoliidae	Sphenotrochus (Sphenotrochus) aurantiacus	-33.0767	28.11	33° 04' 35.99" S	28° 06' 35.99" E	90	18	GONUBIE	18	Gqunube	2	RV MEIRING NAUDE	MEIRING NAUDE SURVEY	IZIKO MUSEUMS OF SOUTH AFRICA	MATERIAL EXAMINED
874	29.05.1978	H3203	SM 180	Turbinoliidae	Sphenotrochus (Sphenotrochus) aurantiacus	-33.49	27.3833	33° 29' 24.00" S	27° 22' 59.99" E	80	48	KIDDS BEACH	14	Bira	2	RV MEIRING NAUDE	MEIRING NAUDE SURVEY	IZIKO MUSEUMS OF SOUTH AFRICA	MATERIAL EXAMINED
875	30.07.1964	H4589	358A	Turbinoliidae	Sphenotrochus (Sphenotrochus) aurantiacus	-29.3167	32	29° 19' 00.00" S	32° 00' 00.00" E	366	46	PORT DUNFORD	45	Nyoni	1	RV ANTON BRUUN	ANTON BRUUN SURVEY	IZIKO MUSEUMS OF SOUTH AFRICA	MATERIAL EXAMINED
876	21.12.1899	H817	PF 1882	Turbinoliidae	Sphenotrochus (Sphenotrochus) aurantiacus	-34.1861	22.1613	34° 11' 10.12" S	22° 09' 40.59" E	229	2	MOSSELBAAI	11	Hartenbos	1	RV PIETER FAURE	PIETER FAURE SURVEY	IZIKO MUSEUMS OF SOUTH AFRICA	MATERIAL EXAMINED
877	25.02.1964		FAL 700	Turbinoliidae	Sphenotrochus (Sphenotrochus) aurantiacus	-34.185	18.65	34° 11' 06.00" S	18° 38' 59.99" E	44	24	CAPE POINT	20	Sand	1	UNIVERSITY OF CAPE TOWN ECOLOGICAL SURVEY	UNIVERSITY OF CAPE TOWN ECOLOGICAL SURVEY		IMAGERY DATA
878	20.01.2019		SVMEC-INV346	Turbinoliidae	Sphenotrochus (Sphenotrochus) aurantiacus	-34.8671	23.7715	34° 52' 01.38" S	23° 46' 17.40" E	213	96	PLETT	95	Storms	1	RV ALGOA	DEFF: SOUTH COAST VME SURVEY	DEPARTMENT OF ENVIRONMENT, FORESTRY, AND FISHERIES	MATERIAL EXAMINED
879		A090080	FB 205 C	Turbinoliidae	Sphenotrochus (Sphenotrochus) evexicostatus	-34.1667	18.4583	34° 09' 59.99" S	18° 27' 29.99" E	24	22	CAPE POINT	4	Elsies	3	UNIVERSITY OF CAPE TOWN ECOLOGICAL SURVEY	UNIVERSITY OF CAPE TOWN ECOLOGICAL SURVEY	IZIKO MUSEUMS OF SOUTH AFRICA	MATERIAL EXAMINED
880	31.01.1959	A090083	FAL 337 W (part)	Turbinoliidae	Sphenotrochus (Sphenotrochus) evexicostatus	-34.2167	18.5833	34°13'00.0"S	18°35'00.0"E	44	18	CAPE POINT	16	Buffels Wes	1	UNIVERSITY OF CAPE TOWN ECOLOGICAL SURVEY	UNIVERSITY OF CAPE TOWN ECOLOGICAL SURVEY	IZIKO MUSEUMS OF SOUTH AFRICA	MATERIAL EXAMINED
881	29.07.1964	A090085	NAD 86 M; 356 J	Turbinoliidae	Sphenotrochus (Sphenotrochus) evexicostatus					43					1	UNIVERSITY OF CAPE TOWN ECOLOGICAL SURVEY	UNIVERSITY OF CAPE TOWN ECOLOGICAL SURVEY	IZIKO MUSEUMS OF SOUTH AFRICA	MATERIAL EXAMINED
882		DIIIi1		Turbinoliidae	Sphenotrochus (Sphenotrochus) evexicostatus										3			OCEANOGRAPHIC RESEARCH INSTITUTE, DURBAN	MATERIAL EXAMINED
883	19.12.1900	H3200	PF 10889	Turbinoliidae	Sphenotrochus (Sphenotrochus) evexicostatus	-29.65	31.1333	29° 38' 59.99" S	31° 07' 59.99" E	49	19	SHAKAS ROCK	3	Mdloti	2	RV PIETER FAURE	PIETER FAURE SURVEY	IZIKO MUSEUMS OF SOUTH AFRICA	MATERIAL EXAMINED
884	21.12.1900	H3201	PF 10983	Turbinoliidae	Sphenotrochus (Sphenotrochus) evexicostatus	-29.65	31.1333	29° 38' 59.99" S	31° 07' 59.99" E	71-73	19	SHAKAS ROCK	3	Mdloti	7	RV PIETER FAURE	PIETER FAURE SURVEY	IZIKO MUSEUMS OF SOUTH AFRICA	MATERIAL EXAMINED
885	26.05.1978	H3202	SM 163	Turbinoliidae	Sphenotrochus (Sphenotrochus) evexicostatus	-33.0767	28.11	33° 04' 35.99" S	28° 06' 35.99" E	90	18	GONUBIE	18	Gqunube	10	RV MEIRING NAUDE	MEIRING NAUDE SURVEY	IZIKO MUSEUMS OF SOUTH AFRICA	MATERIAL EXAMINED
886	01.11.1898	H806	PF 518	Turbinoliidae	Sphenotrochus (Sphenotrochus) evexicostatus	-34.0917	25.9208	34° 05' 29.99" S	25° 55' 14.99" E	20	37	PORT ELIZABETH	32	Bakens River	8	RV PIETER FAURE	PIETER FAURE SURVEY	IZIKO MUSEUMS OF SOUTH AFRICA	MATERIAL EXAMINED
887	10.09.1964	USNM 77188	392J	Turbinoliidae	Sphenotrochus (Sphenotrochus) evexicostatus	-29.3167	31.35	29° 18' 59.99" S	31° 21' 00.00" E	38	24	SHAKAS ROCK	5	Mdlotane	12	RV ANTON BRUUN	ANTON BRUUN SURVEY	NATIONAL MUSEUM OF NATURAL HISTORY, SMITHSONIAN, WASHINGTON DC	MATERIAL EXAMINED
888		A090084	FB205C	Turbinoliidae	Sphenotrochus (Sphenotrochus) imbricaticostatus	-34.1667	18.4583	34° 09' 59.99" S	18° 27' 29.99" E	24	22	CAPE POINT	4	Elsies	1	UNIVERSITY OF CAPE TOWN ECOLOGICAL SURVEY	UNIVERSITY OF CAPE TOWN ECOLOGICAL SURVEY	IZIKO MUSEUMS OF SOUTH AFRICA	MATERIAL EXAMINED
889	29.07.1964	A090085	NAD 86 M; 356 J	Turbinoliidae	Sphenotrochus (Sphenotrochus) imbricaticostatus										12	UNIVERSITY OF CAPE TOWN ECOLOGICAL SURVEY	UNIVERSITY OF CAPE TOWN ECOLOGICAL SURVEY	IZIKO MUSEUMS OF SOUTH AFRICA	MATERIAL EXAMINED
890	29.05.1978	H3203	SM 180	Turbinoliidae	Sphenotrochus (Sphenotrochus) imbricaticostatus	-33.49	27.3833	33° 29' 24.00" S	27° 22' 59.99" E	80	48	KIDDS BEACH	14	Bira	2	RV MEIRING NAUDE	MEIRING NAUDE SURVEY	IZIKO MUSEUMS OF SOUTH AFRICA	MATERIAL EXAMINED
891	06.06.1990	USNM 91715	ZB27	Turbinoliidae	Sphenotrochus (Sphenotrochus) imbricaticostatus	-27.059	32.8833	27° 03' 32.40" S	32° 52' 59.99" E	44	23	PONTA DO OURO	15	Kosi - Kumpungwini (Sifungwe)	1	RV MEIRING NAUDE	MEIRING NAUDE SURVEY	NATIONAL MUSEUM OF NATURAL HISTORY, SMITHSONIAN, WASHINGTON DC	MATERIAL EXAMINED
892	09.09.1964	USNM 91717	391J	Turbinoliidae	Sphenotrochus (Sphenotrochus) imbricaticostatus	-29.35	31.5833	29° 21' 00.00" S	31° 34' 59.99" E	57	38	SHAKAS ROCK	16	Zinkwasi	2	RV ANTON BRUUN	ANTON BRUUN SURVEY	NATIONAL MUSEUM OF NATURAL HISTORY, SMITHSONIAN, WASHINGTON DC	MATERIAL EXAMINED
893	10.06.1988	A073064	ZM4	Turbinoliidae	Tropidocyathus lessonii	-28.125	32.6067	28° 07' 30.00" S	32° 36' 24.11" E	75-80	5	CAPE VIDAL	16	St Lucia - Lake St Lucia	1	RV MEIRING NAUDE	MEIRING NAUDE SURVEY	IZIKO MUSEUMS OF SOUTH AFRICA	MATERIAL EXAMINED
894	03.06.1987	A073095	ZG2	Turbinoliidae	Tropidocyathus lessonii	-27.4333	32.7417	27° 25' 59.87" S	32° 44' 30.12" E	55-100	66	PONTA DO OURO	15	Mgobezeleni	3	RV MEIRING NAUDE	MEIRING NAUDE SURVEY	IZIKO MUSEUMS OF SOUTH AFRICA	MATERIAL EXAMINED
895	03.06.1987	A073106	ZH5	Turbinoliidae	Tropidocyathus lessonii	-27.5533	32.7167	27° 33' 11.88" S	32° 43' 00.12" E	140	66	CAPE VIDAL	7	Mgobezeleni	1	RV MEIRING NAUDE	MEIRING NAUDE SURVEY	IZIKO MUSEUMS OF SOUTH AFRICA	MATERIAL EXAMINED
896	08.06.1988	A073131	ZK3	Turbinoliidae	Tropidocyathus lessonii	-27.79	32.6483	27° 47' 23.99" S	32° 38' 53.87" E	65-70	39	CAPE VIDAL	29	Mgobezeleni	4	RV MEIRING NAUDE	MEIRING NAUDE SURVEY	IZIKO MUSEUMS OF SOUTH AFRICA	MATERIAL EXAMINED
897	03.07.1985	A073135	M14	Turbinoliidae	Tropidocyathus lessonii	-32.0483	29.3283	32° 02' 53.87" S	29° 19' 41.87" E	250-280	19	COFFEE BAY	18	Mdumbi	1	RV MEIRING NAUDE	MEIRING NAUDE SURVEY	IZIKO MUSEUMS OF SOUTH AFRICA	MATERIAL EXAMINED
898	06.06.1987	A073149	ZB6	Turbinoliidae	Tropidocyathus lessonii	-27.0183	32.92	27° 01' 05.87" S	32° 55' 12.00" E	78	19	PONTA DO OURO	12	Kosi - Kumpungwini (Sifungwe)	1	RV MEIRING NAUDE	MEIRING NAUDE SURVEY	IZIKO MUSEUMS OF SOUTH AFRICA	MATERIAL EXAMINED
899	08.06.1990	A073191	ZD7	Turbinoliidae	Tropidocyathus lessonii	-27.215	32.8283	27° 12' 53.99" S	32° 49' 41.87" E	66-71	41	PONTA DO OURO	26	Kosi Bay	1	RV MEIRING NAUDE	MEIRING NAUDE SURVEY	IZIKO MUSEUMS OF SOUTH AFRICA	MATERIAL EXAMINED
900	08.06.1988	A073209	ZD4	Turbinoliidae	Tropidocyathus lessonii	-27.185	32.8483	27° 11' 05.99" S	32° 50' 53.88" E	100	37	PONTA DO OURO	23	Kosi Bay	1	RV MEIRING NAUDE	MEIRING NAUDE SURVEY	IZIKO MUSEUMS OF SOUTH AFRICA	MATERIAL EXAMINED
901	08.06.1988	A073214	ZK2	Turbinoliidae	Tropidocyathus lessonii	-27.8133	32.6483	27° 48' 47.88" S	32° 38' 53.87" E	50	37	CAPE VIDAL	32	Mgobezeleni	1	RV MEIRING NAUDE	MEIRING NAUDE SURVEY	IZIKO MUSEUMS OF SOUTH AFRICA	MATERIAL EXAMINED
902	08.06.1990	A073218	ZDD3	Turbinoliidae	Tropidocyathus lessonii	-27.225	32.825	27° 13' 30.00" S	32° 49' 30.00" E	74	42	PONTA DO OURO	27	Kosi Bay	1	RV MEIRING NAUDE	MEIRING NAUDE SURVEY	IZIKO MUSEUMS OF SOUTH AFRICA	MATERIAL EXAMINED
903	05.06.1987	A090079	ZF4	Turbinoliidae	Tropidocyathus lessonii	-27.3433	32.7783	27° 20' 35.87" S	32° 46' 41.88" E	60	56	PONTA DO OURO	25	Mgobezeleni	1	RV MEIRING NAUDE	MEIRING NAUDE SURVEY	IZIKO MUSEUMS OF SOUTH AFRICA	MATERIAL EXAMINED
904		H3101	PF 10983	Turbinoliidae	Tropidocyathus lessonii	-29.65	31.1333	29° 38' 59.99" S	31° 07' 59.99" E	71-73	19	SHAKAS ROCK	3	Mdloti	7	RV PIETER FAURE	PIETER FAURE SURVEY	IZIKO MUSEUMS OF SOUTH AFRICA	MATERIAL EXAMINED
905	13.12.1900	H3102	PF 10636	Turbinoliidae	Tropidocyathus lessonii	-29.8833	31.0514	29° 52' 59.99" S	31° 03' 04.99" E	86	6	DURBAN	9	Umgeni Estuary	1	RV PIETER FAURE	PIETER FAURE SURVEY	IZIKO MUSEUMS OF SOUTH AFRICA	MATERIAL EXAMINED
906	08.06.1990	H4583	ZD8	Turbinoliidae	Tropidocyathus lessonii	-27.2183	32.825	27° 13' 05.99" S	32° 49' 30.00" E	60	41	PONTA DO OURO	26	Kosi Bay	1	RV MEIRING NAUDE	MEIRING NAUDE SURVEY	IZIKO MUSEUMS OF SOUTH AFRICA	MATERIAL EXAMINED
907	08.06.1990	H4588	ZDD4	Turbinoliidae	Tropidocyathus lessonii	-27.2267	32.8217	27° 13' 35.99" S	32° 49' 17.99" E	75	42	PONTA DO OURO	27	Kosi Bay	2	RV MEIRING NAUDE	MEIRING NAUDE SURVEY	IZIKO MUSEUMS OF SOUTH AFRICA	MATERIAL EXAMINED
